# Supplementary material for: Return and volatility transmission between oil price shocks and agricultural commodities
Source: PLoS One. 2021 Feb 19;16(2):e0246886. doi: 10.1371/journal.pone.0246886 (PMC7894939; doi:10.1371/journal.pone.0246886)
Supplement: S1 Data — (CSV) [file pone.0246886.s001.csv]

Date	Soybeans	Wheat	Cocoa	Coffee	Cotton	Feeder Cattle	Grains	Lean Hogs	Live Cattle	Livestock	Sugar	RiskShock	DemandShock	SupplyShock
1/10/2002	-0.016060426	0.002086419	-0.019493078	0.008897987	-0.008792499	-0.0008899	-0.003765065	0.042010555	0.004580934	0.015477243	-0.013817969	1.402557724	-0.027530144	1.111364034
1/11/2002	0.023994937	0.014414662	-0.010266072	-0.034765958	-0.00981881	-0.015954073	0.017626778	0.017803261	0.002948246	0.006017318	-0.020479359	1.51580611	-0.41889288	-2.964526133
1/14/2002	0.008436002	-0.002267899	-4.22E-02	0.016890099	-0.010491274	-0.001810866	-0.002544666	0.011207453	0.019290891	0.01446449	-0.018160978	4.718806656	-0.33491469	-3.395504447
1/15/2002	-0.001692812	-0.013050512	0.005269847	-2.84E-03	0.018617559	0.00301629	-0.003509522	0.012307159	0.007801765	0.008725875	0.027179931	-2.981074615	0.988596243	-1.201388863
1/16/2002	0.014465379	0.004544288	0.021949283	-0.020097244	0.008993877	-0.007355567	0.007958446	-0.006134646	-0.007406274	-0.006985139	0.003875035	3.325119399	-1.368927473	1.425522002
1/17/2002	-0.003848196	-0.005085414	-0.012648693	-0.008206532	0.007433597	-0.001822047	-0.00513922	0.002458376	-0.002018643	-0.000579909	-0.049551876	-4.563969497	-0.178454595	-5.032780487
1/18/2002	-0.011747318	-0.00831324	-0.026183598	-0.030223563	-0.016615709	0.003842658	-0.008856698	0.005231826	0.004703845	0.004787341	-0.024425948	1.109900792	-0.340672045	0.585730977
1/21/2002	0	0	0	0	0	0	0	0	0	0	0	0.432332547	-0.085721027	0.106558716
1/22/2002	-0.014694421	-0.009769875	0.035207371	-1.27E-02	-0.014983685	-0.008005312	-0.010505147	-0.028377087	-0.010146738	-0.015710037	0.017672179	5.097881808	0.197684046	2.063664564
1/23/2002	-0.012586771	0.003402989	0.020806501	-0.001110494	-1.34E-03	0.002337281	-0.002277164	0.003306919	0.006116227	0.004839791	-0.016241656	-6.751444742	1.429148262	4.131167321
1/24/2002	0.008619995	0.005760268	-0.022336723	-0.006409385	-0.017566324	0.002027987	5.47E-03	0.017715555	6.98E-03	0.009872582	-0.047640728	-3.710385287	-0.287064588	0.999812991
1/25/2002	-0.014973293	0.005110569	0.012743872	-0.011811161	1.62E-02	2.83E-03	-0.000972185	0.004129701	0.003375729	0.003513652	0.022639425	-0.75456788	0.196561972	1.187155853
1/28/2002	0.000584556	-0.025866512	-0.003028585	-0.018846931	-0.012920824	-0.001212856	-1.47E-02	-0.003570635	0.002387523	0.000104696	0.00703714	0.783666769	0.741203325	-0.403175029
1/29/2002	-0.005860994	-0.006747456	0	-0.00781367	0.009081311	0.001414856	-0.006326176	-0.003022672	0.009958072	0.004960457	-0.061807843	14.45068428	-0.585022891	-0.639456443
1/30/2002	-0.001706134	-0.013878556	0.017662992	0.010117155	-0.02828629	0.006342197	-0.007255439	0.006259102	0.000928505	0.003172212	-0.026961194	-3.00673037	-0.010809105	-2.83095812
1/31/2002	0.005812434	0.004297715	-0.016904986	-0.001151079	-0.001187884	-0.000401486	0.002997172	-0.004914564	-0.003292343	-0.003484777	-0.029344829	-9.517475447	0.324290332	0.970875716
2/1/2002	-0.008170508	0.003254989	0.004347422	0.007744195	0.054171478	-0.001808682	-0.002497019	0.019514978	-1.98E-03	0.004833815	-0.004776128	-0.475971972	0.830570657	3.622515918
2/4/2002	0.016855318	-0.018404289	0.03648215	0.001142205	0.010082236	0.001808682	-0.003004676	-0.004071084	3.30E-03	0.000829273	-0.017507239	16.54345069	1.172724016	-1.413192291
2/5/2002	-0.002905965	0.006280684	-0.014470442	-0.014372193	-0.014219136	-0.002009849	0.002837986	0.014013805	2.63E-03	0.005734227	0.016010008	4.268782227	-0.773290235	1.109539541
2/6/2002	-0.011002628	-0.007816277	0.008634204	0.005485794	0.001882531	0.001407318	-0.009098838	-0.012031207	5.93E-03	-0.000257593	0.007761233	3.372437407	1.495847289	-2.715772514
2/7/2002	0.009604759	0.00857679	0.033986909	0.005455864	0.028552181	-0.000904477	0.008654195	-0.011732287	-0.002230599	-0.005062256	-0.032026906	-2.985783734	-1.375516416	0.429392513
2/8/2002	-0.00332779	0.006933158	0.011077036	0.00770222	0.012533086	0.000703553	0.00565443	0.010961744	0.003535881	0.005525875	-0.03086761	-7.437411706	-0.890506678	3.400721948
2/11/2002	0.006586449	0.001082334	0.016818775	-0.017486471	-0.013447413	0	0.004797759	-0.028709037	-0.005269952	-0.012020247	-0.047168617	-6.867440266	-0.229976444	5.190226596
2/12/2002	0.012585318	0.003683537	-0.007594099	0.010929071	0.030804922	-0.001910797	0.007126442	-0.012085428	-6.56E-04	-0.004335682	0.000331895	-1.071295938	0.259947947	-3.591323429
2/13/2002	0.011238317	0.011001186	-0.007826807	0.019825062	-0.059948515	-0.007071451	0.014586925	0.013783894	0	0.003501349	-0.007996045	-3.448078759	0.176799067	1.678097553
2/14/2002	-0.008488387	-0.006842707	-0.003498342	0.005313955	0.013284881	-1.52E-03	-0.007619393	-0.008749559	0.001311324	-0.002088883	-0.010592785	4.231078013	1.489969089	-0.949919603
2/15/2002	0.001714874	-0.016709855	0.009591145	0.004175371	-0.019520139	-2.64E-03	-1.12E-02	-0.010555399	-0.003939142	-5.87E-03	0	3.385084324	0.633548909	0.877827567
2/18/2002	0	0	0	0	0	0	0.00E+00	0	0.00E+00	0	0	0.62814117	-0.190087591	0.227910599
2/19/2002	0.000570972	0.007511029	-0.024063689	-0.003060233	-0.040419308	-0.01126138	0.005252515	0.009299189	-0.004615363	-0.000999606	0.001688904	9.188621178	0.326852189	-2.537615305
2/20/2002	0.016810924	0.005638111	-0.027759533	0.043882228	-0.008124487	0.007283204	0.007231633	0.006605947	0.003686247	0.004988065	0.024667917	-6.245956109	-1.531200938	-1.829539809
2/21/2002	-0.001629077	-0.003336011	0	0.034337012	-0.007789913	-0.011513285	-0.001789443	-0.014522009	-0.009299859	-0.01116565	-0.006938736	4.686081973	1.481244303	2.060536342
2/22/2002	-6.77E-03	0.007833586	0.024197641	-0.017938867	-0.001203852	0.000310126	-0.00103174	0.003334678	-0.005763253	-0.002280019	-0.010666768	-3.197292722	1.293774433	-1.009520708
2/25/2002	-0.010126381	-0.010219952	0.015226923	-0.024430318	0.008993765	0.001239542	-0.012574656	-0.010617526	0.000432415	-0.002977142	-0.012307329	-4.499634194	0.50260207	-3.723601262
2/26/2002	0.001142923	-1.02E-02	0.012398657	-0.024215576	0.016770641	-0.007980557	-0.009285939	-0.002090593	-0.010112268	-0.007374586	0.007099421	-0.851866246	0.155926757	4.200114303
2/27/2002	0.01462777	-0.002579709	-1.50E-02	-0.016942497	0.005074172	0.00643089	0.00404556	0.018089093	9.01E-03	0.011624938	-0.049017578	-0.678162085	0.913104152	-1.555868667
2/28/2002	-0.016342644	-0.012986269	0.003341838	-0.001121076	-0.0062488	-0.003936605	-0.007996045	0.010449891	-0.003626334	0.000794934	0.057738076	0.669654274	-0.090758822	2.222267958
3/1/2002	0.025252013	0.009189325	0.030606694	0.022460392	0.00508012	0.0006226	0.010481753	-0.007941051	0.006337481	0.001164761	0.048082267	-7.516532631	0.527895194	1.84052286
3/4/2002	-0.001116321	-0.000484528	-0.002728515	-0.001097394	-0.004492634	-2.80E-03	-0.00176698	-0.003308428	0.00E+00	-1.32E-03	-0.001592611	2.154539987	1.653268416	-1.294094052
3/5/2002	0.01375507	0.011677341	-0.010816485	0.022796102	0.006634171	-0.003125654	1.09E-02	-0.013923474	-0.006337481	-0.008353112	0.013299753	-0.585700142	-0.345704399	3.445282707
3/6/2002	-6.02E-03	0.000478905	0.008765202	0.023599133	0.009484248	0.009761241	-0.003066143	-0.015060701	0.012985922	0.003999046	-0.006627766	-1.655490836	0.721204635	-0.963913119
3/7/2002	0.010912807	-0.007711601	0.022001226	-0.019315325	0.052535058	0.005872976	-0.002415725	0.035590122	-9.75E-03	0.00599519	0.009925249	0.512492883	1.028918962	1.374264576
3/8/2002	0.012961732	-0.006635226	0.00200669	0.025324487	-0.016215576	0.005736545	0.000219853	0.024889177	-0.00969019	0.002957801	0.019559767	-3.703303191	-0.781407671	1.027429119
3/11/2002	-0.001570412	-0.012991776	0.016896211	0.08270412	0.007587711	0.000918883	-0.003964763	0.016690845	-1.59E-02	-0.003486901	0.004907233	2.694676305	1.283488866	0.852916935
3/12/2002	-0.003256978	0.007131547	0.001313198	0.046846973	-0.015046258	-4.91E-03	0.004349389	0.023142952	-1.83E-02	-0.003074316	-0.01946308	-0.870584935	0.353895022	-0.896330611
3/13/2002	-0.001088021	0.000488444	0.003765866	-0.01777722	0.019828316	-0.018214309	-0.005674477	0.028221123	-3.10E-02	-0.009226486	0.016245426	-0.607631293	-0.537049578	0.315126814
3/14/2002	0.012333814	0.008538189	0.005215986	-0.001631892	0.013124505	-2.30E-03	0.007046935	-0.014063464	-0.012378509	-0.01191164	0.012808958	-1.272522099	-0.104236832	1.631133299
3/15/2002	0.007978837	0.00918605	-0.004562498	-0.000933707	-0.002720103	-0.003040313	2.19E-03	-0.010546396	-0.010578454	-0.009752985	-0.001668057	-4.153599345	0.525559387	-1.082845375
3/18/2002	-0.025168751	-0.014297179	-0.010342372	-0.075654095	-0.00036324	-0.012148251	-0.010289232	-0.020349851	-0.007450203	-0.012451265	-0.006394662	2.406810736	-0.009288408	2.605444512
3/19/2002	0.006487688	0.010685367	-0.004465401	0.034413595	0.001814883	-0.003086915	0.006504984	-0.01153566	-0.005261555	-0.007177264	-0.031024669	-3.846986519	0.231252451	-1.476665541
3/20/2002	-0.010872939	-0.015895124	-0.016377371	0.048454028	4.88E-03	0	-0.010550544	0.008392877	0	0.002843683	-0.003314135	1.321911338	-0.083307289	0.255562427
3/21/2002	0.001646723	0.015739259	-0.000674195	-0.037321289	0.02177491	-6.31E-03	0.007027669	-0.001194678	-0.002685274	-0.002508712	-0.03900575	-1.521005308	-0.67418007	3.357952386
3/22/2002	0.011397533	-0.002091252	0.016388327	0.006477173	-0.015300067	-0.00548654	-0.00016544	-0.01246599	-0.001808917	-0.005934403	0.022268291	-2.223473551	-0.37938696	-0.828683107
3/25/2002	-0.00434736	0.006831822	-0.031165666	0.002626867	-0.012628708	0.001939865	0.000606478	0.006908301	-0.004514481	0.00016844	0.018474805	3.717126006	-1.09017962	-0.043900114
3/26/2002	0.011317912	0.012022972	-0.012050413	0.011146801	-0.014262447	4.83E-03	0.008889435	-0.01986601	0.001507092	-0.0055171	0.00989252	-1.522014513	0.683108889	0.641432066
3/27/2002	0.010605348	0.023157155	0.022773007	0.016142589	0.031719923	-0.006773127	1.57E-02	-0.00581332	-0.010329107	-0.008390072	-0.013211894	-2.509557964	0.69550598	1.071300332
3/28/2002	0.00737854	-0.026024167	-0.006624228	0.022034401	-0.031719923	0.002908388	-0.017139867	-0.005283583	0.004999787	0.001251636	-0.011785453	-1.941397053	0.588263228	0.920746706
3/29/2002	0	0	0	0	0	0	0	0	0.00E+00	0	0	-0.204696528	-0.03489822	0.004174025
4/1/2002	-0.001058313	0.006314458	0.006624228	0.022447632	0.006424988	0.015793733	0.004421525	0.004161752	1.84E-02	0.013272907	-0.027283277	7.317556345	1.282519516	1.414404944
4/2/2002	-0.005255208	-0.004591156	-0.010722594	0.014544108	0.005838367	-0.010109158	-0.002672413	-0.003823666	-0.00750382	-0.006529716	0.010318657	3.003466142	1.204752657	2.046129401
4/3/2002	-0.024623426	0.001581345	-0.006007055	0.001530222	-0.011342968	-0.002462924	-0.008115414	-0.012471817	-0.003308997	-0.006345271	-0.029601169	5.662206803	-0.165931873	0.062974899
4/4/2002	-0.005963634	-0.008584847	0.02213233	-0.045584299	-0.012590427	-0.019268836	-0.004635514	-0.03399991	-2.29E-02	-0.026199858	-0.007074309	-1.410775828	-2.009710238	-1.712756015
4/5/2002	0.015572568	-0.008200747	0.02642008	-0.024064095	0.008903787	-0.019535967	-0.0004426	-0.016063169	-0.007762005	-0.011796258	-0.005083895	-3.318345574	-1.191027462	-0.475538226
4/8/2002	-0.015353089	-0.011321922	-0.022051793	-0.009411834	-0.00815877	-0.019925238	-0.003992243	-0.026373285	-0.016911391	-0.020396699	-0.04127515	2.282287446	0.547311614	0.864469206
4/9/2002	0.007270374	-0.007527399	-0.014522376	0.044390089	0.00186012	0.037929812	5.56E-05	0.008949977	0.012252572	0.014000468	-0.01876563	-0.372529056	-0.869739121	-1.914072753
4/10/2002	-0.002453989	0.011673967	-0.023056768	0.006087269	0.044346718	-0.019566202	0.004213334	-0.036417372	-0.02371909	-0.027405576	-0.021886703	-6.70580193	-0.075697139	0.719398917
4/11/2002	-0.002843241	-0.000697547	0.000869944	-0.009939092	-0.011083417	0.012094461	-0.000719444	-0.037793883	0.006681487	-7.05E-03	-0.05010026	10.40281256	0.006550256	-3.65089059
4/12/2002	0.007038632	0.004854382	0.017583628	-0.030190102	-0.012298943	0.000661522	0.001327801	0.018623967	-0.012794551	-0.001169123	-0.002134887	-3.306937725	-2.146774116	-4.380111838
4/15/2002	-0.009780163	0.001688683	-0.005311415	-0.00093633	-1.30E-02	0.005166834	-0.003655704	0.02711297	5.19E-04	0.009680855	0.00812698	1.86504459	1.541388555	3.153434156
4/16/2002	0.017309381	0.013279751	0.003943426	0.00E+00	0.00294551	1.09E-02	0.012353325	0.005884948	0.006718845	0.006987724	0.026059487	-8.701457709	0.678425522	-0.66741117
4/17/2002	0.018552218	0.005615154	0.032491706	0.012567073	-1.09E-02	6.70E-03	0.009057242	0.024418527	0.00686005	0.012575755	0.015833431	0.99331429	0.023431546	4.736910924
4/18/2002	-0.006323586	-0.0224672	0.014144973	0.042781221	-0.026552732	-0.009199697	-1.45E-02	0.008492105	-0.014097604	-0.005937227	0.011575692	4.701351259	1.150188982	0.116959906
4/19/2002	0.003724597	-0.002514316	-0.011498156	-0.047184983	-0.022971766	-0.019543881	-0.003090851	0.007941324	-0.021453912	-0.011251026	0.072227192	-4.729545343	-0.459057695	0.833179178
4/22/2002	-0.003191662	-0.008537624	0.003792568	0.016814861	0.00253535	-0.007791669	-1.44E-03	-0.024875395	0.005239011	-0.006468959	-0.01248413	7.341064925	0.198503681	-0.047016484
4/23/2002	0.008963913	-0.004252593	0.0070521	0.007055907	0.00485768	-0.012368046	0.00022141	-0.036663475	-8.15E-04	-0.014119913	-0.009162481	3.358525651	-0.589018727	2.173682086
4/24/2002	0.013010361	-0.006834838	-0.017474892	-0.033674769	0.02488643	-2.02E-02	-0.002327258	0.005972443	-0.013524816	-0.007792328	-0.005572986	2.875588747	-1.195713107	0.520361301
4/25/2002	-0.014066997	-0.010961987	-0.015756276	-0.051009374	-0.011409137	0.014555297	-8.52E-03	0.006440636	0.016781992	0.013118408	-0.045007596	1.340983917	0.185308153	1.222716479
4/26/2002	-0.014804041	-0.004695117	0.003373253	-0.008677382	-0.041188607	1.99E-02	-0.004935789	-0.026532169	0.024189775	0	-0.021418839	5.876520561	-0.31876525	2.189297725
4/29/2002	-0.008566632	-0.005051374	-0.024890477	-0.010513238	-0.019316496	0.006226393	-8.81E-03	-0.031782058	-0.007496638	-0.006506607	0.03664756	9.113236063	0.849037525	1.536161614
4/30/2002	0.002701828	0.012081924	0.023542541	2.39E-02	0.010911403	0.019428744	0.006389437	0.018378252	0.020942686	0.019942804	0.015000281	-8.072868867	0.66844165	-2.357782159
5/1/2002	-0.005356721	0.017193507	-0.030297568	-0.037551346	0.004211377	-1.96E-03	0.011265357	-0.000524178	-0.006283227	-0.003969107	-0.030229002	-9.255863726	-0.573784888	-2.171991044
5/2/2002	-0.001085659	-0.025229272	0.012263734	0.001019888	-0.039388828	-0.004038205	-1.61E-02	0.023704238	-0.01545929	-0.001592065	0.048668369	-0.614931642	0.282926019	-2.275456577
5/3/2002	-0.005391436	0.00711813	-0.000686931	0.001782305	-0.007312265	8.75E-04	0.00305361	-0.000384098	-0.002120292	-0.001226392	-0.018439367	0.711326537	1.392552714	0.069438294
5/6/2002	0.003216576	0.009223972	-0.018377771	-0.002802193	0.003976148	0.019155393	3.94E-03	0.006891298	0.023862809	0.017878251	0.02035158	11.34226871	-0.380524991	-0.619095422
5/7/2002	0.005915411	0.006757768	0.002097536	0.003819228	-0.016212588	0.000964269	0.011685576	-0.012155482	0.010172375	0.001986935	-0.029789812	-1.429083589	-1.196633523	3.016641848
5/8/2002	0.013863736	-0.004033154	0.00955781	-0.013818029	0.017673509	-0.007956176	0.000333463	-1.42E-03	-0.007826306	-0.005791173	0.018788217	-7.159933811	0.435832514	3.451012543
5/9/2002	0.008978199	0.000826686	0.016126615	-0.017938867	0.007479777	-0.014132206	3.83E-03	0.01306371	-0.011042178	-0.00369731	0.00542861	5.126655571	0.055244763	-0.273327147
5/10/2002	-0.011596491	-0.005284009	-0.002044294	0.00497188	0.03638243	0.005132416	-0.003715724	0.015780167	0.010674531	0.011711574	0.009213451	4.600216473	0.179959703	1.284289021
5/13/2002	0.014237385	0.023901159	0.029075235	-0.012079979	-0.014273034	-0.006666327	0.029022461	0.016890615	0.00508907	0.007593233	0.061733501	-7.100554642	0.41902111	0.377064936
5/14/2002	-0.00316991	-0.001131986	-0.005814453	0.00605823	0.013074711	-0.003624983	-0.000215913	-0.010896591	-0.007389931	-0.00813353	0.008585134	-7.265682195	0.400911717	2.393325662
5/15/2002	0.012515281	0.015509044	0.006476814	-0.001050972	0.026426306	0.001978892	1.05E-02	-0.000871894	0.002668509	0.001440144	-0.006797243	-1.366152551	-0.762410362	-3.560406387
5/16/2002	0.005731869	-0.023879187	0.036409027	0.026972589	-0.017671773	-0.007496452	-1.47E-02	-0.016078729	-0.003129317	-0.007825708	0.022003618	-3.677307108	0.45384438	-1.481371919
5/17/2002	5.65E-03	-0.008940665	-0.004479291	-0.000767951	0.011620022	-0.000996402	-0.010244205	-0.00152072	-8.98E-03	-0.005636208	-0.020381031	-4.69585852	-0.804784982	1.2445176
5/20/2002	0.007668789	1.08E-02	-0.008857454	0.013481064	-0.004317118	-0.016754553	0.010623619	-0.037867159	-2.33E-02	-0.027292623	-0.011905873	7.913558465	0.193619199	0.952419102
5/21/2002	-0.00153933	-0.012794618	1.08E-02	0.025197791	0.019667658	-0.013152117	-0.007288186	-0.039357709	-0.016075588	-0.023124609	-0.033364229	4.948849489	0.647018096	-3.868235906
5/22/2002	0.005070823	-0.012129386	-0.019716217	-0.038678855	0.019099129	0.008410096	-0.010039859	-0.008116146	0.006269008	0.001979503	0.021148824	-1.756489141	-0.038944685	-3.691546325
5/23/2002	-0.003018909	0.010384294	0.001956629	0	0.003964888	0.017278563	0.004456311	0.003034067	0.015786664	0.011984545	-0.017592814	-7.166430924	-0.303499677	-1.117945321
5/24/2002	-0.001025431	-0.009216197	-0.008999488	0.013481064	-0.009656423	0.004550255	-0.009098742	-0.006493081	8.86E-03	0.00364918	0.005226346	2.998796962	0.345849148	-1.163298766
5/27/2002	0	0	0	0	0	0	0	0	0	0	0	0.356835073	-0.267463154	0.284594244
5/28/2002	0.01264162	0.008066534	0.010301784	-0.015531821	0.034960098	0.001991151	0.010415326	-0.041457447	0.006078762	-0.008767836	0.003524972	7.313718877	-0.320475966	-1.490977475
5/29/2002	-0.002028193	0.016090627	0.015176268	0.020572154	-0.002759637	-0.009884027	0.013666398	-0.003183334	-0.008802791	-0.007248712	0.017605504	1.240030912	0.08732854	1.916342251
5/30/2002	0.010049828	0.000895194	0.01194567	-0.001006036	0.002392126	-2.00E-02	0.004047605	-0.008149056	-0.024374035	-0.019005243	0.001645008	1.377859244	-0.992797562	-3.222680961
5/31/2002	0.014813608	0.0208563	-0.006193937	0.005770936	0.031656799	0.001592719	1.47E-02	0.023251824	0.002454698	0.008677687	0.020659539	-2.772298569	1.133130465	1.177151863
6/3/2002	-0.006407254	0.020574143	-0.013311078	-0.013602225	0.000356062	0.02003218	0.000477542	0.013611439	0.021448926	0.018842572	-0.022304547	15.58647294	0.765122956	-0.456952749
6/4/2002	0.008385689	-0.014554041	0.004510317	-0.00687113	-0.016692481	0	-0.003294371	-0.023366215	-0.004858156	-0.009856055	-0.00346335	3.990538859	-0.237405531	1.536430784
6/5/2002	0.007825806	0.005290933	-0.011476728	-0.013885541	0.005055075	-0.011542684	0.003506538	0.005606282	-0.012991831	-0.007182741	0	-4.731799518	-1.546658554	-0.578847296
6/6/2002	-0.000981017	-0.00625368	-0.003909436	0.002069323	0.003415734	0.004610635	-0.005157803	0.032021919	0.004587822	0.013044497	-0.031892599	6.541711248	0.635848912	-0.538568448
6/7/2002	-0.023234923	-0.013539254	-0.008687867	-0.011173301	0.020428812	-0.006641551	-0.012067401	-0.011309021	-0.006217736	-0.007844678	0.006799278	-1.706442996	-0.381460249	0.073668927
6/10/2002	-0.023119186	0.013074694	-0.068475577	0.01812582	1.03E-02	0.006978081	0.004038669	-0.042303246	1.06E-02	-0.005908057	-0.013301697	1.127970939	-0.523020957	-1.271021362
6/11/2002	-0.009243785	0.008750696	0.014005831	0.006649641	0.028649356	0.019657471	0.00042983	-0.003080762	0.016525411	0.011144674	-0.028558444	3.537957006	0.983707396	-1.43070008
6/12/2002	-0.022136867	0.020670337	0.015867873	0.003816313	0.043355566	-0.003525398	0.012438436	0.001321489	-0.000794114	-0.000509684	-0.025585079	-0.467925752	-0.329063598	2.414045567
6/13/2002	-0.002336574	0.039694968	0	-0.022340125	0.009188426	-0.000662398	0.027575325	1.98E-02	0.001914144	0.006922201	0.010994073	3.927185691	-0.275433543	4.556257081
6/14/2002	-0.003195061	-0.006162304	-0.002570035	-0.019402811	-0.014221313	-0.003983628	-0.007563627	-0.004180789	-0.004768815	-0.004567087	-0.009545322	4.522228519	-1.319622228	2.846377096
6/17/2002	0.003195061	-0.015537965	0.005304145	0.014195822	0.018544432	0.013764463	-0.007935721	1.05E-02	0.017928119	0.015268435	-0.04478084	-4.279081909	2.32500956	-2.134982656
6/18/2002	-0.006346857	-0.002573073	0.004766778	-0.008914584	-0.005446986	0.011741818	-0.005202734	0.023174698	0.005004947	0.01120739	0.019676452	-1.56414872	0.2058846	-2.910590785
6/19/2002	-0.000535189	0.007931381	1.25E-02	-0.001054019	0.011182225	-0.003464707	0.006512286	-0.009261924	-0.002660064	-0.004716697	-0.021570751	7.534171388	-0.084840323	0.200242484
6/20/2002	-0.006929737	0.003226521	0.035588599	2.22E-02	0.065630062	-5.76E-03	0.003135946	0.016499256	-0.001286706	0.003539607	-0.014130462	6.522204385	0.557148365	0.807623548
6/21/2002	0.007464926	-0.009424144	0.026987666	-0.015069134	-0.00297974	-0.001965495	-0.002612605	-0.017486631	-0.000275938	-0.005656932	-0.022560272	0.285768882	-0.739262963	1.886271082
6/24/2002	0.025149254	0.015996917	0.009252791	0.011969958	0.00609894	-0.016197809	0.026129753	-0.003109543	-0.005997434	-0.006379008	0.028695261	-0.297905871	-0.001953683	2.449621475
6/25/2002	0.003125654	-0.001338618	0.003739487	-0.007008465	0.008270613	0.007194674	0.002748653	-0.028429768	7.05E-03	-0.003393668	0.031605339	3.696660834	1.3127407	-1.617216828
6/26/2002	0.006687254	0.003650793	0.003570601	-0.016281872	-0.001766525	-0.007861415	0.004867917	-0.008630201	-0.003913179	-0.005745147	-0.023609866	3.025055185	0.234939766	1.646914278
6/27/2002	0.008181373	0.038441388	0.006179535	-0.002916613	-0.018439184	-0.00523824	0.026555092	-0.001470156	-0.001569569	-0.001964699	0.037220523	-6.858963155	0.068934475	-0.259799057
6/28/2002	0.030532486	-0.007241004	-0.003703136	-0.001062699	0.056174055	-0.003357962	0.000935477	0.007913289	0.002030739	0.003103724	-0.047320656	-3.513128596	2.322332156	-2.6476483
7/1/2002	0.02343224	0.028421093	0.013816615	0.024160839	-3.74E-02	0.010151239	0.028717534	0.042018184	1.90E-02	0.024797498	0.039618436	6.699591383	1.084968777	-0.764568231
7/2/2002	-0.019018317	-0.00197451	0.016031801	0.038432011	0.009090972	0.009169815	-0.011930101	0.013760729	0.003071366	0.007008513	0.061923267	7.797955457	-1.039658532	1.51205927
7/3/2002	0.003951013	0.003575614	0.008813262	-0.034289073	0.015209969	-0.003304696	-0.004170512	-0.000966784	-0.007741624	-0.005220982	0.019873877	2.964242974	-0.93212576	1.278153609
7/4/2002	0	0	0	0	0	0	0	0	0	0	0	0.974515104	1.07072053	-1.021359559
7/5/2002	0.005848401	0.006679489	0	0	0	0.002974717	0.012171711	0.039688286	3.13E-03	0.014307795	0	-7.38213082	1.416907912	-2.03983966
7/8/2002	-0.01272332	-0.014141292	0.008736266	0.002838345	-0.030951376	-0.000990589	-0.019977391	-0.040241154	-0.000317194	-0.01264641	-0.00903133	4.045804518	0.915378813	-3.380238441
7/9/2002	0.018537716	0.013082825	0.022882293	0.013818029	0.013256933	-0.005078395	0.014441211	-0.057622083	0.003122245	-0.015677119	0.032005427	7.756173117	0.178846652	0.500609011
7/10/2002	-0.003367253	0.012509414	0.011888703	0.013629691	0.031826432	0.002983922	-0.000531157	-0.014308084	0.008995293	0.001622465	0.022296006	13.52364965	-2.047123661	5.712305153
7/11/2002	0.007208643	-0.002893101	0.016662345	0.036188564	-0.037696716	0.019343808	-0.007709316	-0.016175282	0.026771931	0.013870191	0.021968333	1.398059762	-3.002706267	3.361955943
7/12/2002	0.004841452	-0.015477548	-0.037670312	-0.038949957	-0.030790057	0.006473213	-0.008358024	-0.040520062	0.007210212	-0.005797118	0	-1.695081156	-1.270132872	3.529894651
7/15/2002	0.022257104	0.018225278	0.029938496	-0.017753446	-0.030672051	-0.008206503	0.019971995	0.006425851	0	0.000741932	-0.047751845	6.864576561	-3.169911531	2.241067062
7/16/2002	0.010291202	0.030507086	0.006049966	-0.001792804	0.000782289	-0.009039979	0.02747569	-0.029649417	-0.002947298	-0.01081226	0.017317164	6.091966564	-0.12411243	3.078731142
7/17/2002	-0.015453054	0.002926835	-0.02341695	0.001792804	0.035037388	0.008063681	-0.006244885	-0.011980069	0.005454323	0.001311148	-0.013829657	-1.764164184	1.74191465	-1.452647661
7/18/2002	0.007520788	-0.004528927	-0.012571512	-0.039138833	0.042137951	-0.002934625	0.001082735	0.025566148	0.003662771	0.008573611	0.05090363	-0.125591382	-0.297357661	-0.841819886
7/19/2002	0.004654342	-0.005157405	0.027112039	-0.005068705	0.004045664	-0.002834098	0.001410504	-0.003498731	-1.03E-03	-0.001919565	0.005029085	9.272218684	-3.646354329	5.357899765
7/22/2002	0.032986499	0.02660552	0.011118262	-0.002141902	0.00689757	-1.08E-02	0.034857994	-0.035677531	-3.36E-03	-0.01266195	0.016326259	11.16063956	-6.025444348	2.459403861
7/23/2002	-0.03575769	-0.018329286	-0.025658789	0.007210607	-0.02391245	-0.0008831	-2.15E-02	0.001649621	-0.013351798	-0.008003824	0.001695046	9.24012262	0.289596663	-0.665861624
7/24/2002	0.015726309	0.008876017	-0.028696165	-0.020702447	-0.007951743	-0.015469676	0.018192343	-0.018800986	-0.003025588	-0.008515016	-0.051658014	-9.816770852	1.42787012	-0.139384975
7/25/2002	-0.03601445	-0.003696699	0.041536975	0.011613905	0.000295639	0.015469676	-0.015322104	0.025536125	0.016074925	0.018462841	0.010322672	-1.243311582	2.182270429	-2.697246747
7/26/2002	-0.018261145	0.001582706	-0.004404355	0.000805261	-0.002515725	0	-0.004262028	-0.002458816	-0.002206408	-0.002006774	-0.018789021	-9.064454486	-0.123500957	-1.47704004
7/29/2002	-0.024093975	-0.025629808	-0.016365568	-0.023894702	-0.014476784	0.010655343	-0.034237791	-0.004276322	0	0.000125541	-0.038671485	-12.37016097	2.429540544	-3.426408198
7/30/2002	0.029408079	0.00094166	0.006779687	-4.41E-03	0.038775404	-0.002187706	0.013172529	0.010330501	0.000303129	0.002570131	0.01417506	1.545514266	0.405835023	2.702908064
7/31/2002	0.035067846	0.022965361	9.02E-03	-0.005258072	-0.002171554	-0.010125554	0.033522171	-0.002449981	0.001168351	-0.001064863	0.022696245	1.305005075	2.410518564	-3.602376523
8/1/2002	0.00929935	0.005928797	-0.023788334	1.49E-02	0.008083185	-0.00487914	7.31E-03	-0.047384774	-0.010083973	-0.018980704	0.001800181	15.23339058	-3.862596981	3.058159204
8/2/2002	-0.000465246	0.005905608	-0.024966213	0.012496767	-0.014626283	-0.001112223	0.007662873	-0.01956603	0.001920308	-0.003839759	-0.005245914	13.50616549	2.0676523	0.358597667
8/5/2002	-0.0116079	0.003068907	0.005817005	-0.019905224	-0.050871102	0.004995293	0.00045159	-0.019421514	-0.002969305	-0.006045423	0.001806389	11.18256123	-0.735817246	0.650707411
8/6/2002	-0.003773411	0.009736197	0.009325802	0.004396819	0.007645297	8.71E-03	0.000677002	0.005866162	0.015103798	0.012054519	0.008495395	-4.691129261	1.584355136	0.201069854
8/7/2002	-0.004689396	0.016771471	0.024883059	0.014698142	0.007436107	4.05E-03	7.01E-03	-0.011049836	-0.002501511	-0.003767445	0.013733151	-7.392366263	0.022088096	-3.12484683
8/8/2002	-0.01473147	-0.013789976	-0.004032264	0.026398013	-0.008045584	-0.002079344	-9.82E-03	0.026003057	-0.002637668	0.00440459	0.010058359	-5.970835664	3.079423363	-2.971392222
8/9/2002	0.004806777	0.021960097	0.019859214	0.008124799	-0.010418357	0.018130009	0.020199993	0.010076527	0.016532141	0.015170961	-0.015206375	-2.326454423	0.94388657	-0.446828473
8/12/2002	0.050993547	0.024857377	0.003389355	0.030589713	0.027794332	-1.39E-02	0.038063793	-0.046709357	-0.004054031	-0.01561692	-0.032789823	5.507779833	-1.301436809	5.398846745
8/13/2002	0.016630145	0.024544177	0.014416934	0.002023268	-0.010692068	0.002179362	2.70E-02	-5.27E-03	0.0018797	0.000254858	0.032789823	-1.848797953	-0.055878282	0.03749882
8/14/2002	0.017195456	-0.002461406	0.006510169	0.004034297	0.012786936	-0.005129056	0.008646243	-0.00932962	0.000298718	-0.002679257	0.001772622	-9.341739584	-0.680409453	0.819788351
8/15/2002	0.002156264	-0.016788393	0.021444515	-0.031440289	-0.026660167	2.95E-03	-0.008272372	-0.009046494	-0.000298718	-0.001918159	0.033251955	-9.492512421	1.17942024	1.213558407
8/16/2002	-0.016711011	-0.003124458	-0.000540687	0.006986702	-0.003075033	0.004571188	-6.25E-03	-0.005392854	0	-0.000704248	-0.038417423	-2.277604085	-0.143521448	0.873344634
8/19/2002	-0.024708257	-0.000183232	0.006871953	-0.006986702	0.022534449	0.005306776	-0.010883604	0.000745573	-0.002606895	-0.000832933	-0.025903088	-0.224231127	0.693888534	0.988383505
8/20/2002	-0.030942055	-0.026219189	0.010950964	0.007759998	-0.030263658	-0.002595719	-0.026414772	-0.056139632	-0.011750915	-0.020790231	0.01565493	4.015816648	-1.409586834	2.634523449
8/21/2002	0.015381311	-0.00378499	0.010438094	-0.003872472	-0.018955686	-0.001517287	0.003205131	0.007852416	-0.002992002	-0.000392747	0.008466348	-3.627689549	0.119210217	-3.357442755
8/22/2002	-0.006489437	0.002654394	0.010720458	0.018706503	0.022982329	0.019121863	-0.001211544	0.003708407	0.010024713	0.009772701	0.011926008	-1.392833634	1.449438082	-2.971556277
8/23/2002	0.005092398	2.30E-02	0	0.013615944	-0.00480286	-0.006404804	0.014229149	-0.012941357	-0.013722862	-0.012657571	-0.025638269	6.002998832	-0.803788787	0.54820721
8/26/2002	-0.002799946	0.019868127	-9.14E-03	-0.024335802	-0.009361903	-0.003110422	0.010487751	-0.05747191	-0.002225472	0	-0.003457647	3.169194267	0.547246367	1.929172383
8/27/2002	0.010182109	-5.22E-06	0.01226049	3.84E-03	0.00500392	0.000214823	-0.001690975	-0.012409456	-0.001048997	-0.017820352	0.039138242	1.748569713	2.180468252	-3.632272722
8/28/2002	-0.003243296	0.004335925	0.010189035	0.035901935	4.01E-02	0.003858939	-0.001185386	-6.40E-02	0.005494999	-0.009199326	-0.033874206	11.02745148	-2.359856053	1.542343172
8/29/2002	-0.006938813	-0.004219402	0.016417804	0.00098595	-2.55E-03	0.005015751	-0.007867527	0.014114718	-0.004009244	0.000876572	0.011905873	2.921261548	-1.156850435	3.416234032
8/30/2002	0.01064458	0.015632513	-0.007475486	0.009318361	-0.006632524	1.91E-03	0.010870595	0.007093801	0.00148355	0.002692335	0.020381031	-1.946936106	0.874322511	-0.848674048
9/2/2002	0	0	0	0	0	0	0	0	0	0	0	0.677316834	-0.291053154	0.334099083
9/3/2002	0.008654874	0.013860357	-0.020688178	0.048592555	-0.015853991	-0.010788974	0.016295261	-0.026865283	-0.003406712	-0.009183669	0.037722677	21.17304559	-2.178825139	-0.308915348
9/4/2002	0.005895678	0.031666164	0.01673787	0.034281236	-0.010348382	-0.001827466	0.021620242	0.057107988	0.00118056	0.012404932	-0.022900583	-3.492380706	-0.478872967	1.903576015
9/5/2002	8.12E-03	0.016890785	0.002932366	-0.019052516	0.008194866	0.006648818	0.012004267	0.027271535	0.014791308	0.016413965	0.011515845	4.453000275	0.432792615	2.38321247
9/6/2002	0.00491468	0.042514385	0.015412129	0.014774675	-0.011460556	0.000854701	0.02487878	0.030196399	0.001462869	0.007616583	0.030476227	-5.232972282	1.92010824	-0.227102805
9/9/2002	0.019464793	0.034995955	0.00250407	0.063169692	0.002644475	-0.009334331	0.027635143	-0.012010322	0.005872914	0	0.040876023	0.860988437	-1.011666257	1.483067783
9/10/2002	0.010880163	-0.017030198	-0.010433128	-0.022275498	-0.000621601	0.003228587	-0.008768124	0.054982977	1.52E-02	0.022507741	-0.005489757	-2.745600579	1.638393228	-1.893611282
9/11/2002	0.019744447	-0.005476446	0.005544369	-0.010013144	-0.004518197	0.001610393	0.006592841	0.044173611	0.013464556	0.018942	-0.015327648	-0.066218193	0.385252646	-0.275835756
9/12/2002	-0.018000616	-0.020497144	0.003887883	2.89E-02	-0.034310862	0.012790624	-0.02420658	0.005548377	0.012342523	0.010860174	0.001910501	8.380848381	-1.876231859	-0.583879596
9/13/2002	-0.022732256	-0.032450307	-0.008926947	0.008254889	-0.007298711	0.013360885	-0.0282637	0.028006922	1.39E-02	0.01704919	0.016743494	-2.780016016	-0.665324848	3.710245924
9/16/2002	0.012751435	0.018768326	0.016781859	0.022510329	-0.004895571	0.000835684	0.013397789	-0.019193057	-0.00515141	-0.007596214	-0.004485935	3.268578608	0.927961735	-1.164179461
9/17/2002	0.000835551	0.010120751	5.82E-03	-0.020825409	0.004081305	0.006764165	0.003212695	5.48E-04	0.002355905	0.002456702	0.001449276	4.711991271	-2.247962647	0.629937435
9/18/2002	-0.001715832	0.021305865	0.00627733	-2.39E-02	0.017442303	-0.000622471	0.005213488	0.016670073	0.001418986	0.004651171	0.001591781	0.194001821	-1.599411955	2.986725973
9/19/2002	-0.014101604	-0.038686116	0.02148532	-3.04E-02	0.001919386	0.003729029	-0.028732671	0.01054617	0.000405055	0.003169961	0.013642776	9.078337782	-0.350793172	1.133830022
9/20/2002	0.000892777	0.007907855	-0.003368222	-0.041738878	0.00271284	-0.002484473	-0.00365542	-0.010007231	-0.003448209	-0.004881035	-0.018280466	-2.215520424	0.157242317	0.021056812
9/23/2002	-0.020146252	-0.022387882	0.008040847	-0.025335627	-0.008482087	-0.007386249	-0.022966808	-0.054057244	-0.013295076	-0.021764183	0.004637689	2.681980793	-0.655768429	4.511315591
9/24/2002	0.015270921	0.030931022	-0.004672626	0.003557457	0.017998415	4.18E-04	0.024836803	0.026009512	0	0.00592068	0.001444878	3.463605228	-1.201054974	1.673617675
9/25/2002	-0.00534989	-0.025751261	0.017263361	0.023398353	-0.01655298	0.004893549	-1.51E-02	0.041959139	0.008406685	0.015659999	-0.018359834	-6.731195163	-0.143505568	-0.830807671
9/26/2002	0.012008389	0.025364597	-0.002363509	-0.01702665	-0.000321027	-0.013383721	0.017249559	0.012846635	-0.013733204	-0.007367873	0	-7.16015569	3.465453995	-4.85036065
9/27/2002	-0.009352345	0.004316221	-0.000355009	0.008199648	0.012761379	1.89E-03	-0.001622324	-0.00332779	-0.0052718	-0.003951842	0.0213873	6.914288854	0.094726985	0.868415417
9/30/2002	-0.026236987	-0.007656327	0.018411543	-0.020983913	0.001742023	0.00E+00	-1.76E-02	0.042420716	0.003116627	0.012236894	-0.024480313	8.750458489	-2.00030013	2.415304058
10/1/2002	-0.0068541	0.004059208	0.001741453	0.036954626	0.023920471	-1.12E-02	6.51E-03	-0.02761853	-0.006368255	-0.012113162	0.007787858	-13.20515841	1.931060325	-1.785724933
10/2/2002	-0.00835302	-0.028132067	0.00231723	0.00709304	0.01090892	-0.005967622	-1.39E-02	0.031311049	-0.007460219	0.002224558	0.030274764	7.367122339	1.292176163	-1.843704207
10/3/2002	0.000936768	-0.019807796	0.006804709	-0.008931698	-0.038316477	0.010737359	-0.013027181	0.002844	0.007877686	0.007011961	0.010453549	2.981590302	-0.112981216	-2.085451442
10/4/2002	0.002758364	0.002047785	0.004014918	-0.007852234	-0.041993687	-0.005726421	0.005801504	-0.030359323	-0.004014894	-0.010722311	-0.00450705	6.911998561	-0.674993845	0.749689231
10/7/2002	2.33E-03	0.010779694	0.011609509	0.030595994	0.007752616	-0.008651589	0.00868119	-0.030244417	-0.0009643	-0.008961414	0.022058691	9.492971795	0.719165245	0.082988193
10/8/2002	-0.006683049	0.002012768	0.008002297	0.008731725	-0.002797205	0.013320033	-0.003371702	0.049009894	0.016598064	0.024026107	0.03433872	-1.789366191	-2.261996251	1.591869591
10/9/2002	-1.95E-02	-0.020426436	0.021434548	0.009318905	0.012119375	-0.010000083	-0.015293773	0.003711205	-0.005668082	-0.003852156	-0.011270749	3.682149245	-0.327810087	0.169519622
10/10/2002	0.003722444	-0.013873479	0.024207424	-0.024140645	0.008429293	0.004799753	-0.012354251	0.011051686	0.008181526	0.008479538	-0.011535719	-9.965654501	0.934302841	-3.060702709
10/11/2002	0.008443272	0.003170706	-0.020806993	-0.000678963	-0.016109697	0.007737598	-3.48E-03	-0.017131759	0.005622027	0.000303684	-0.007123318	-4.901515134	2.035457951	-1.096766771
10/14/2002	0.007482212	-0.006602606	0.00556922	0.0906272	-0.001970444	0.007782959	-0.003749277	4.49E-02	0.003064416	0.013930574	0.021488655	1.484452644	-0.05075802	2.377546736
10/15/2002	0.026646039	0.063056218	-1.72E-02	0.104367467	0.029475818	0.004911961	0.047347868	0.013034218	0.004843019	0.006922921	-0.001481183	-4.642299348	2.984347639	-4.446049716
10/16/2002	-0.001827653	0.030968624	-0.038166538	-3.82E-02	-0.010427623	-0.003027932	0.014512856	-0.011415833	-0.004149721	-0.005845528	-0.012884155	6.149368214	-0.755358789	0.396931891
10/17/2002	0.003606404	-0.008281869	-0.046772174	-0.01187593	0.010427623	-0.002512827	-0.000771433	-0.012365924	-0.006995753	-0.007807379	0.022806467	-3.877229359	1.29465635	-1.128211129
10/18/2002	-0.007684956	0.012051809	-0.100000937	-5.74E-02	9.37E-03	-0.005887936	0.003325091	-0.012852377	-0.009404458	-0.009876175	0.02360186	-1.121057473	-0.442653898	0.276370874
10/21/2002	0.009051077	-0.007362174	7.30E-03	0.042239782	-1.11E-03	0.016005363	-0.002310172	-0.023830629	1.71E-02	0.006977972	-0.022268527	-0.47098282	-0.544825499	-3.744862045
10/22/2002	-0.009510382	-0.014167672	0.035743619	-1.87E-02	0.00741153	0.006722888	-0.012370787	0.002544315	0.005282203	0.004765504	0.01533813	3.747353877	-2.687163996	1.40735019
10/23/2002	0.01178311	-0.018153688	1.98E-02	0.003236249	0.01062676	4.12E-04	-8.91E-03	0.041316536	0.002751924	0.011904546	-0.019477264	-1.393595462	-0.983594552	1.796924518
10/24/2002	0.007193136	0.028519251	-0.004390649	4.85E-02	0.014965951	-0.001649995	1.57E-02	-0.040808449	-0.001375015	-0.01106239	-0.014284032	3.220345353	1.210893441	-0.912894284
10/25/2002	-0.002708316	-0.001817433	0.004390649	0.01546275	1.60E-02	0.002268042	-0.001388265	0.008094479	0.007137559	0.006831283	-0.001358142	-11.40268396	-1.347036972	-3.725321975
10/28/2002	-0.019949989	0.005185342	-0.027409405	-0.057704567	-0.006957076	0.00E+00	-0.004135367	0.015829707	-0.003421284	0.001670744	0.019781308	3.210776682	-0.027265633	1.152739958
10/29/2002	0.023514412	0.002331082	-0.04445761	-0.028291294	-0.001822878	-0.010767264	6.99E-03	-2.82E-02	-0.010375387	-0.014775044	0.019528263	4.862829506	-3.790446477	2.624590846
10/30/2002	-0.001758064	-0.016367575	0.017862378	0.001650165	-0.002740562	4.88E-03	-0.012628294	0.048620111	0.006254335	0.016443001	-0.012491123	-2.000431353	2.605407936	-2.999778445
10/31/2002	0.014645878	-0.0068234	0.00E+00	0.045723401	0.003348557	0.001242236	9.49E-04	0.024004993	0.01139235	0.013361911	0.024699067	0.321941284	0.995895884	0.519974234
11/1/2002	0.003993616	0.025235687	-0.013567646	-3.00E-02	0.014182495	0.007010338	0.013552174	0.001106282	-2.04E-03	-0.000176206	-0.002714407	-5.27463216	0.468296111	-1.241837861
11/4/2002	0.006972667	-0.009255809	-0.05138493	0.019289326	0.046254403	-0.000308246	-0.007797708	-0.002847202	-0.006599622	-0.004887394	0.01490264	5.283401453	0.139525495	-0.399559356
11/5/2002	0	-0.016963315	0.001690379	0.009901071	-2.43E-02	-0.000925307	-0.011625162	0.04035935	-0.000282663	0.010043252	0.025183905	2.570418287	1.166771862	-4.042755732
11/6/2002	0.003950146	-0.016863718	0.043784527	0.003736852	-0.005437591	0.005743606	-0.00657295	0.003947773	0.00411092	0.004256939	0.010390989	-0.591222215	-1.180531549	-0.291982639
11/7/2002	-0.011808906	0.000249213	0.008985509	0.015582707	0.019409584	0.007539516	-0.003386503	0.047642145	0.013066336	0.021529729	-0.022274299	2.935512611	-0.448007022	-0.851419419
11/8/2002	-0.017302321	-0.040115171	-0.018324415	0.028203089	1.16E-02	0.001521376	-0.028805254	0.031012443	0.004633947	0.011325791	-0.013300595	-5.546796049	0.27391196	0.828224639
11/11/2002	0.017302321	-0.00148432	-0.026175899	-0.016291325	0.007826436	-0.001825929	0.003442344	0.047328307	0.011120613	0.019627059	-0.01490264	6.434816809	0.327877023	0.786099099
11/12/2002	-0.010202124	-0.030190274	-0.046426962	-0.024358444	-0.006826936	-0.004273511	-0.012274335	-0.004821223	0.012272952	0.005725942	-0.038796263	-0.952786194	0.26626838	-0.514956942
11/13/2002	0.000895175	0.020086653	-0.014581597	0.014956091	0.003277056	4.08E-04	0.013304732	0.030539752	0.013953002	0.017037671	-0.04499624	2.810827679	-1.207025119	-1.347278789
11/14/2002	0.007532405	0.022920211	0.002962965	0.00519182	0.010752792	0	1.40E-02	-0.016807118	-0.002859051	-0.006389106	0.017716862	-7.539917091	0.374298098	-0.60029286
11/15/2002	-0.007085118	-0.00860865	0.001034967	0.039117436	0.027482646	-0.003369241	-0.007517715	0.018368399	-0.002637566	0.003145509	0.028624007	-7.315227861	0.050562725	0.215494999
11/18/2002	0.005752139	-0.018341275	0.017287275	-0.012994428	-0.00714485	0.009567503	-0.007059306	-0.010586258	1.56E-02	0.00760583	-0.035979532	3.628567865	1.296587474	3.558741744
11/19/2002	0.01272383	0.004311043	-0.002763437	0.019245598	-0.024992575	-2.33E-03	0.007059306	0.024785542	-0.000376918	0.00642779	0.067980147	0.039944155	0.46067078	-1.569861737
11/20/2002	0.003505854	-0.017888446	-0.005842845	0.021755753	0.026370555	0.004760708	-5.39E-03	0.011216024	0.002936196	0.005484426	-0.00823265	-7.319817857	-1.715877826	3.235495255
11/21/2002	-0.010952627	0.000302078	0.001756441	-0.008464706	-0.008991	-0.001820573	-0.004166404	-0.019711377	0.003189915	-0.003777303	0.025904829	-6.312377582	-0.061319097	-2.819947898
11/22/2002	0.003972638	0.006714258	-0.004543797	-0.006896579	0.001388503	0.003637837	0.005323043	0.016919142	0.000636764	0.005528106	0.00268148	-2.926792265	-1.945923566	3.266116412
11/25/2002	0.000880669	0.0174797	-0.01629183	-0.020607905	0.004706542	0.006534985	0.00465584	-0.002800053	0.001945235	0.001059603	-0.010769335	3.961562016	0.137305996	-2.296254662
11/26/2002	0.001275595	-0.009055912	-0.008246542	0.009252472	-0.014046542	0.003301489	-0.004227794	0.000891777	-0.001271456	-0.000158869	0.001288162	8.38046263	-0.521558665	2.287751322
11/27/2002	0.00740144	0.009000561	0.007051263	1.47E-03	0	0.003788261	0.005079728	0.010261698	0.005076153	0.006387774	0.004111003	6.099132568	2.741928717	-0.465363375
11/28/2002	0.00E+00	0	0	0	0.00E+00	0	0	0	0	0	0	1.149739618	0.781324115	-0.71425367
11/29/2002	0.002614608	-0.007600952	0	0	0	-5.39E-03	-0.007050257	0.001763003	-0.002908171	-0.001790794	0	1.616634061	-0.043874179	0.15882496
12/2/2002	-0.000435294	-0.009880506	0.028880746	0.031323281	-0.007450657	0.001799101	-5.25E-03	0.00226216	0.004433441	0.003525856	0.035763066	0.612743336	-0.556580854	1.891067163
12/3/2002	-0.024505413	-0.046480974	0.042511199	-0.026369597	-0.034013468	0.00179587	-0.030549422	0.007005283	-0.003425809	5.25E-05	0.016805057	3.784818622	0.842378726	-0.345473465
12/4/2002	0.003073978	0.005704664	0.010247978	-0.011967371	0.001167202	0.006260268	0.004036109	-0.003371421	0.009762331	0.005657131	-0.024628754	3.056762065	-0.083020135	-1.871300866
12/5/2002	-0.00750104	-0.024037738	0.025169685	1.42E-02	0.012462123	-0.001189414	-0.017548618	0.005115101	0.002508671	0.002868694	-0.010527732	4.95798889	4.87E-01	2.036459798
12/6/2002	1.21E-03	0.012464611	0.027039421	-0.054990868	6.32E-03	-2.00E-02	0.007986403	-0.027374778	-0.018031904	-0.020893847	-0.012041466	-2.9512109	0.520819405	-2.106102491
12/9/2002	-0.003362855	-0.001423494	0.051607094	-0.01496772	-0.00804602	-0.008229663	-2.01E-03	-0.038192977	-0.005115293	-0.014679359	-0.029899335	6.786630731	-0.459782444	1.990849552
12/10/2002	0.001974246	-0.023210064	0.017359623	-0.009840662	0.038488055	0.002140128	-0.0086347	-0.017153999	0.006652284	-0.000269884	0.029899335	-5.405330763	0.208975203	1.307389371
12/11/2002	0.006211339	0.013057119	-0.032627096	-0.061378961	-0.006266121	-6.54E-03	0.010558337	0.038971134	-3.83E-03	0.007582924	0.005341485	-3.351053035	-0.065421417	-1.449607697
12/12/2002	0.010722775	0.001371801	0.003524676	-0.019537678	-0.022031678	-9.27E-03	8.49E-04	-0.009273233	-0.007359496	-0.008068898	-0.002667176	-1.3840787	-0.222575286	2.301856032
12/13/2002	-0.006144888	-0.003949637	0.016574621	-0.007534208	0.007397957	-0.003626383	-1.97E-03	0.005365452	0.006080194	0.004849147	0.012009499	3.68615188	0.377146609	1.421309818
12/16/2002	-0.01731006	0.005885788	-0.007816902	0.019048195	0.000283447	0.004453428	-2.06E-03	-0.008256387	0.016541646	0.008403186	-0.007948064	-6.153546304	1.626839733	3.518585117
12/17/2002	-0.009474447	0.019900692	0.01606361	0.014521985	-0.005399274	-1.76E-03	0.007237021	0.009691014	-0.003412846	0.000319744	0.006564851	1.579699308	0.106511001	0.003562351
12/18/2002	0.00454443	-0.014180747	-0.007752454	0.007286386	0.028926476	-0.006751519	-3.61E-03	-0.02133906	-0.007646866	-0.011252329	-0.033654254	6.645859937	-0.33747432	1.981354453
12/19/2002	0.006688081	-0.014512192	0.006280422	-0.01694424	-0.009037253	0.006751519	-6.09E-03	0.013225957	0.004110465	0.006873617	0.040301297	7.81805146	0.655033473	0.340026126
12/20/2002	0.013776664	-0.024284059	-0.001966086	0.010493276	0.02223695	0.004235325	-9.71E-03	-0.001972776	0.005058782	0.003045769	-0.011946071	-10.86407382	0.259953985	-2.000772161
12/23/2002	0.001775332	0.009631769	-0.009143768	-0.012182465	0.013836357	-0.002683734	0.009845177	0.025732414	0.002297744	0.008235747	-0.006599846	-2.336003999	0.893638827	3.567915465
12/24/2002	0	0	0.000496401	-0.005722173	0	0.00E+00	0.00E+00	0	0	0	0.001272589	1.434692895	0.459283305	0.325207865
12/25/2002	0	0	0	0	0	0	0.00E+00	0.00E+00	0	0	0	0.68940139	0.080540351	-0.041286724
12/26/2002	-0.010161874	-0.021125172	0	0	-0.012334958	-0.001862198	-0.011753141	0.015405486	0.000629105	0	0	3.89021032	0.364462544	1.540401663
12/27/2002	0.007497692	-0.014205339	-0.016765062	0.004241788	0.005305052	-0.002176956	-0.009548902	-0.008755846	-0.006085588	0.004487745	-0.005355789	8.620317505	-1.303619988	2.699849176
12/30/2002	-0.007497692	-0.014734743	-0.006963376	0	-0.004487056	0.000415024	-0.014147254	0.000891777	0	-0.006129478	-0.008087855	1.727391959	1.427381221	-5.535866461
12/31/2002	0.004870974	-0.011084941	0.008476235	-0.019015635	-0.008072836	0.004244093	-0.004199334	-0.037098937	0.011361866	-0.002813091	0.032091028	-2.561927301	0.133151275	-0.89780899
1/1/2003	0	0	0	0	0	0	0	0	0	0	0	0.437469195	0.054384049	-0.034929827
1/2/2003	0.027914514	0.010747606	0.037824309	0.023871551	0.01648651	0.00730719	0.012176003	0.004219972	-0.000257632	0.001805534	0.01043099	-11.26707237	0.036053818	1.110141361
1/3/2003	-0.005608101	0.007361906	0.021717813	-0.006550472	-0.007460191	0.003889064	0.000831102	0.023925208	0.015595356	0.016574529	-0.038534105	-3.351807973	-0.475480078	3.988030219
1/6/2003	-0.001308729	-0.000258106	0.021256158	0.032126251	-0.010538659	-0.011196255	-0.000738723	-0.024846807	-0.000978953	-0.008542357	0.028103115	1.086062492	1.971853117	-4.93239994
1/7/2003	0.004746879	-0.009461162	-0.000930016	0.003893049	0.001787065	-0.003414562	0.002767402	-0.000395231	0.007984868	0.004568496	-0.008021098	1.450988067	-2.0625666	-1.039022955
1/8/2003	0.003902529	0.02510293	-0.046785894	-0.010277583	0.01106342	-0.010104779	0.019837849	0.031134958	-0.007622181	0.002877399	0.024855262	2.196119731	-1.369734962	-0.139281025
1/9/2003	-0.003902529	-0.021801403	0.033438312	-0.002275314	-0.013263338	-0.000942754	-0.013227165	0.043612834	0.002643636	0.014006558	-0.019584166	-4.437476743	0.96457282	3.22676198
1/10/2003	-0.040474486	-0.036225692	-0.002360162	0.036796508	0.006722023	-0.005569874	-0.037196682	0.012516112	-0.006385625	-0.000721464	0.010583427	0.324125968	-0.084143581	-0.877465459
1/13/2003	-0.015823043	-0.02775501	-0.036822834	-0.002398083	-0.00961678	-0.000948917	-2.21E-02	0.02739571	-8.48E-03	0.002985538	0	2.826218696	-0.607509497	2.640597502
1/14/2003	0.003624439	0.012980486	-0.006271155	0	0.007563812	-0.006561564	0.007738479	0.021503705	-0.007479632	0.001489433	-0.001363327	-0.606105656	-0.023062632	0.300505948
1/15/2003	-0.000458064	0.001350657	0.006271155	0.016076559	0.003146162	-0.018972647	0.000529827	-0.034274365	-0.019117186	-0.023785916	0.005195459	4.154234539	-0.105386724	2.985825949
1/16/2003	-0.001329574	-0.005035799	0.036350133	-0.001576355	0.001228418	0.002269903	-0.003279798	0.012183012	0.001619678	0.004928184	-0.010418053	-1.097703746	0.404052638	0.834149132
1/17/2003	0.0126281	0.016978952	-0.001301082	0.006094583	-0.017475505	-0.001620833	0.012816688	-0.031164841	-0.003544098	-0.011678197	0.032262841	3.101891265	-0.590758576	1.571389902
1/20/2003	0	0	0	0	0	0	0	0	0	0	0	0.797280989	-1.136896234	1.200360311
1/21/2003	0	0.004593165	1.77E-03	0.002349257	-0.01327484	0.002807777	0.003998482	-0.012448294	0.002565071	-0.001906679	-0.01275605	7.685682646	-0.818786391	3.471965778
1/22/2003	0.007177226	-0.012970297	0.004714766	2.59E-02	-0.009043442	8.27E-03	-0.003045011	0.019096852	0.009933919	0.012486004	-0.011683094	6.328936989	-0.809069588	-3.90866746
1/23/2003	0.002695056	-0.007301821	0.029088325	0.000761905	0.014374543	-0.002462924	-1.67E-03	-0.009685306	-0.002240563	-0.004512785	0.009112241	-3.978160989	-0.586474022	-1.582131483
1/24/2003	0.013278869	0.019814999	-0.01902623	-0.008029101	0.001677618	-0.004836379	1.16E-02	0.006185212	-0.003182748	-0.000578688	0.027922283	13.75813844	0.191602929	4.034534315
1/27/2003	-0.00310339	-2.10E-02	0.028348717	-0.030004199	0.005293966	-0.004102348	-0.010863227	-0.022373939	0.002883627	-0.005487851	0.050213918	11.65887822	-1.391309611	-0.693817089
1/28/2003	0.010512464	1.64E-02	2.25E-02	-0.007743511	-0.004316654	-0.001949107	0.014677599	0	0	-0.000211674	0.009477674	-6.300753648	0.8890993	-0.248885351
1/29/2003	-0.021136616	-0.008636295	1.90E-02	-0.021558204	0.014683738	0.019003202	-0.012485974	0.032119549	1.86E-02	-0.023291108	0.028014897	-1.866847202	3.109647341	-0.417344527
1/30/2003	0.012841841	5.15E-03	0.017328099	0.003050333	0.00630571	0.000318996	0.007066162	-0.007571697	-0.000624185	0.043410192	-0.013853987	0.81569047	-0.234832125	0.940264297
1/31/2003	-0.007962144	0.017216416	9.56E-03	0.020896883	0.017876966	0.001593457	0.008142179	0.005774105	0.002494407	0.003365873	0.006950985	0.388469044	0.920243315	-1.925301885
2/3/2003	0.007075659	0.008247096	-0.012549351	0.012842219	-0.003361348	-0.003722023	0.002901944	-3.22E-02	-0.000293137	-0.010131799	-0.010500235	0.340889866	1.302478831	-3.570288787
2/4/2003	0.004380441	0.002301783	0.008419083	-0.016627461	-0.003913371	-0.015244525	0.003359466	-0.020144566	-0.009426043	-0.013194399	-0.017711482	6.269835287	0.180639213	2.775558094
2/5/2003	-0.013244049	0.000199885	-0.007991093	-0.012452461	-0.002436714	-0.009674514	-0.003873713	0.000884341	-0.005713453	-0.004242238	0.020042097	2.274551781	0.426890566	0.77150552
2/6/2003	-0.000895175	0.005577921	-0.032066222	0.021592202	-0.002986292	-0.012641004	0.005688722	-0.007478329	-0.012467169	-0.011061055	0.034429809	2.008995816	-2.059854054	2.907555008
2/7/2003	-0.012299946	0.008211086	0.028851819	0.01140622	-0.01382542	-0.005101486	0.003342156	0.003302429	-0.008702617	-0.004793589	-0.00450838	3.023948657	-0.722096747	3.729743905
2/10/2003	0.015072384	0.008310465	-0.023343984	0.023384967	0.027730471	1.51E-02	0.01018935	0.020210316	0.010321258	0.013833259	0.001290184	1.124466697	0.699259119	-2.472289966
2/11/2003	0.012161172	-0.009751746	-0.01650367	-0.001146789	0.058453548	1.31E-03	-1.10E-03	-0.010995987	0.002554376	-0.001545389	-0.020735694	0.094945506	0.608246019	2.12290987
2/12/2003	-0.014664974	-0.010936071	0.007233103	-0.009801174	0.006177139	-0.019548913	-9.83E-03	-0.036986748	-0.019395282	-0.024564628	-0.01815414	2.817005344	-1.478788189	2.634888396
2/13/2003	0.015635035	-0.002718205	-0.008015183	-0.039189814	0.008135723	1.00E-03	0.003102357	0.012309841	-0.010806758	-0.002681774	-0.023166187	-0.674411604	-0.118107239	1.686880655
2/14/2003	0.00259689	0.011586694	0.027776502	0.013763058	0.009676294	0.009867589	6.50E-03	-0.009445629	0.004937139	0.00131442	0.020257582	-2.420311029	0.78107236	0.203541816
2/17/2003	0	0	0	0	0	0	0	0	0.00E+00	0	0	0.633766318	0.557118821	-0.528413912
2/18/2003	0.000878773	-0.001832757	0	0	0	0.001983909	-0.003911918	0.007512016	-0.003623332	0.000328335	0	-3.830434719	0.637957892	-0.533225168
2/19/2003	-0.004357497	-0.014520211	-0.022870705	-0.022436839	0.007012393	0.00351726	-0.011875082	0.005661364	0.011785391	0.008987233	0.025659448	1.080927058	-0.84815878	1.470261299
2/20/2003	-0.004819713	0.012685889	-0.099679627	0.01027924	-0.00466946	2.30E-03	0.004516152	-0.00372775	0.005518463	0.00243711	0.006855677	0.411787334	0.387448752	-1.374996248
2/21/2003	0.00873792	-0.0045255	0.002944787	-0.01027924	9.20E-03	0.001531394	-6.24E-03	0.018248449	0.004544085	0.008188377	-0.012659778	-2.138967405	1.448891287	-4.997439646
2/24/2003	-0.005242418	-0.017704552	0.010966358	-0.024403959	-0.016985024	4.25E-03	-0.010998419	0.005548564	0.005463362	0.005350754	-0.036461207	6.114772106	0.605431574	2.35874289
2/25/2003	0.007436942	-0.007231827	-0.077581689	-0.02182668	0.018570293	-1.04E-02	-0.000378161	-0.017250555	-0.011298701	-0.012944295	-0.026782162	0.622393248	-0.742184427	-0.371377316
2/26/2003	0.007817146	-0.003481827	0.047192441	-0.012382737	0.004983298	1.65E-03	-4.73E-05	1.22E-02	0.004209415	0.006251368	0.001286174	1.497944977	-0.583471521	5.143433697
2/27/2003	0.005163261	-0.027664399	0	0.006637429	-0.020207656	-0.017276177	-1.37E-02	-0.012591581	-0.018562904	-0.016685111	-0.004919771	-3.557358873	-0.030788698	-1.603064925
2/28/2003	-0.012103944	0.000790405	-0.002000751	-0.028353809	2.58E-02	0.002565963	-0.000575346	2.37E-02	-0.002315799	5.99E-03	0.043542574	-2.553914619	0.134088729	-1.980777426
3/3/2003	3.02E-03	0.016978497	-0.046764429	1.35E-02	-0.006774766	0.001669914	0.010116038	-0.003255293	-0.011621033	-0.007521701	-0.001237415	3.15100645	1.362259568	-3.129507597
3/4/2003	-0.010007106	0.009486879	0.015358886	-0.010888609	-4.50E-03	1.33E-03	0.004925418	-0.022832042	0.001328281	-0.005871234	-0.022769654	5.536739296	0.318438284	2.88121399
3/5/2003	-0.006150326	-0.011974009	0.02146773	0.021659933	0.006078307	-5.57E-03	-5.12E-03	-0.009928519	-0.004656722	-0.006348877	-0.018361934	-3.345506629	0.35899071	-1.189398148
3/6/2003	-0.009274602	0.001921177	-0.010931849	0.002354201	-0.000363658	-0.002012748	3.56E-03	-0.014356811	-0.001334485	-0.005219624	0.007361996	3.657278331	-0.159114211	1.279995527
3/7/2003	0.001745553	-0.02748134	0.021370226	0.004266218	0.008090366	0.003575423	-0.012282944	0.039438101	-0.01181295	0.005275006	0.007423767	0.198299459	-0.637316749	2.732708494
3/10/2003	0.004461903	0.000745446	-0.010817716	0.00721106	-0.006999787	0	-0.003358767	0.03257374	-0.018329268	-4.43E-04	-0.02587209	7.73138942	-0.328414282	-0.423417477
3/11/2003	0.010099306	-7.70E-03	-0.009019943	-0.030467922	0.00048432	-0.01766572	-0.004431606	0.041922306	-0.030745096	-0.005945948	0.013546352	2.47524718	0.61395122	-1.925518355
3/12/2003	-0.010544602	-0.01105811	8.01E-03	-0.007654493	0.012749752	0.008815609	-0.006247145	0.040460639	-0.005776975	0.011360925	-0.038888488	0.819234855	-3.177968133	6.247409096
3/13/2003	0.017089904	0.010574733	-0.015565509	0.004381168	0.008568421	0.01806472	0.008128159	0.034761082	-0.002017231	0.012921067	-0.024628754	-4.399943026	1.911282055	-7.232784846
3/14/2003	-0.001314406	-0.008460544	0.003978189	0.005014728	0.01189719	4.19E-03	-0.007836727	-0.001960358	-0.003962238	-0.002287334	0.029724615	-2.068826424	0.129520557	-2.076329503
3/17/2003	-0.010932443	-0.022387698	-0.006037657	-0.036770477	0	-0.007511358	-1.71E-02	-0.03246283	-1.82E-02	-0.021827466	-0.008995927	3.048187207	2.209540107	-3.289097145
3/18/2003	1.01E-02	0.005902457	0.038794428	0.018111171	-0.008230499	0.007841445	0.004682233	0.00281136	0.005490042	0.004891888	-0.024726195	-3.157365257	-1.102426102	-8.948224835
3/19/2003	-0.006118111	-0.003030239	-0.015236963	0.00926341	-0.007346875	0.008435171	9.83E-05	0.015599202	0.005077128	0.009108285	0.006612213	4.052561854	1.18003772	-6.704130221
3/20/2003	0.006995343	0.002427024	0.002890357	0.026003632	-0.004888236	-0.004482596	0.00598041	-0.001216882	-0.001064487	-0.001594853	0.014321232	-2.379625651	-0.321990668	-4.222182253
3/21/2003	0.003894376	-0.025483349	-0.01887446	0.009791479	-0.000358616	0.006117563	-0.013779067	-0.004104049	0.002892757	9.35E-04	0.006475678	-5.45022494	0.60292098	-7.186867028
3/24/2003	-0.0122151	-0.017779898	-0.01923757	-0.024009728	-0.025305545	0.001306052	-0.014072089	-0.029782235	0.00829143	-0.005403332	0.006312999	6.005673664	-1.114736535	7.894615378
3/25/2003	0.006565491	0.001609361	-0.007195687	-0.030398816	0.002327149	0.004124612	0.00085395	-0.013139885	0.007178119	5.53E-05	-0.020541131	-4.253273637	1.334564245	-4.14337607
3/26/2003	-0.007848365	0.012494021	-0.009896498	-0.001790912	-0.016280577	-0.002277288	0.003358483	-0.017556631	0	-0.005988374	-0.013180992	-1.533957067	0.295720503	1.895349068
3/27/2003	0.019550022	-0.001872193	-0.004652099	-0.013989398	-0.009244288	-5.12E-03	0.004443897	-0.003074742	-0.003225877	-0.003398237	-0.017169971	-0.450105652	-9.39E-01	6.799964006
3/28/2003	-0.000434179	-0.015050681	0.003590668	0.019129648	0.00961726	0.001308615	-8.15E-03	0.003074742	0.002849363	0.002730643	0.032941798	-0.158717509	0.533897845	-1.262104196
3/31/2003	-0.009512246	0.023138151	0.021667186	0.006886621	0.020423938	4.13E-03	0.021663291	1.03E-02	0.005008567	0.006600684	-0.003950622	5.532799405	-1.165140153	4.483441915
4/1/2003	-0.001316136	-0.01161642	-0.004557003	-0.005995355	0.000243546	0.000976298	-5.90E-04	-0.033148268	0.001747089	-0.009554567	-0.010445258	-1.554298784	1.713796698	-6.018738684
4/2/2003	2.24E-02	0.012572733	0.014252638	0.031136039	0.00400997	0.008958989	0.011102259	0.033148268	0.013416925	0.01912823	-0.001375946	-0.69057821	-0.370180931	-3.878070568
4/3/2003	-0.002535945	-1.66E-02	-0.021455865	0.020725023	-0.007791615	-0.004091747	-0.009873486	0.008494844	-0.002134648	0.001094571	0.018355966	1.252309211	-0.2833507	1.797618604
4/4/2003	0.009338256	0.008999642	2.95E-02	-0.009988395	0.003294494	0	0.006170139	0.015179684	-0.001027897	0.004420801	-0.009135866	3.970412616	1.210774485	-2.13927963
4/7/2003	0.012962438	0.0166792	-0.013749012	3.17E-02	-0.001096959	0.015417864	0.016606128	-0.001599087	0.010109571	0.006892275	-0.020549527	-1.310683187	0.00523941	-2.457953256
4/8/2003	0.003235501	-0.016658621	0.017951501	-0.007685156	-3.66E-04	0.006460176	-0.006406419	-0.009302393	-0.002405562	-0.003521607	-0.036091042	-4.208850406	-1.611265883	1.42367524
4/9/2003	0.004979819	0.011758397	-0.011631754	0.001874805	0.003896267	6.21E-03	5.40E-03	-0.008923974	0.002079723	-0.000977411	-0.020419696	0.140191121	0.151469588	2.833531424
4/10/2003	-5.32E-03	-0.003988181	-0.034797494	3.53E-03	0.025554747	0.004500976	-0.007526087	-0.017616427	-0.003509491	-0.007032876	-0.017568019	-5.125916263	-0.881287851	-4.469859943
4/11/2003	-0.001974334	-0.007287754	-0.03867773	0.008466752	7.43E-03	0.016469376	-0.003055511	0.01329979	3.14E-03	0.00811883	-0.004098366	-4.587323124	-0.767522467	2.842086509
4/14/2003	0.013656223	-0.011745794	0.003315378	-0.041996514	-0.009332062	-0.001542179	-0.002772578	-0.008571649	-0.002407231	-0.004296404	-0.008661634	-4.272468095	0.510629678	0.852872874
4/15/2003	0.004510944	0.019312239	-0.006086614	0.021218704	0.013087494	0.001542179	0.013258045	0.009856921	0.002081166	0.004513453	0.017248888	-3.697178932	0.255558261	1.709984691
4/16/2003	-0.00161167	-0.019198819	0.00663811	0.007321443	0.00035135	-0.00794187	-0.012576348	-0.002104034	-0.019677895	-0.012502551	0.024003834	-0.176159789	-0.768847284	0.373539864
4/17/2003	0.021521164	1.12E-02	0.004263812	0.043236751	0.008859932	-4.25E-03	0.011951273	0.014520787	0.001786123	0.005150979	0.004231132	-4.318735798	0.387242244	3.835950045
4/18/2003	0	0	0.00E+00	0	0	0	0.00E+00	0	0	0	0	-0.122266381	0.056230499	-0.081533772
4/21/2003	-0.009312607	0.008694066	0.007520375	0.009139742	0.002897377	0.005496514	-0.001781202	0.011352682	0.006329528	0.00789399	0.03551436	2.327606641	0.025308083	1.187592794
4/22/2003	-0.008946586	-0.009829614	0.043450331	0.01725533	-4.41E-03	0.003097896	-0.006429025	-0.004227853	0.003868954	0.001083952	0.018545917	-5.357159708	0.666090537	-4.276770063
4/23/2003	-0.00944341	0.010335925	-0.034364907	-0.008198367	-0.016170964	0.001545357	0.00198629	0.017930576	0.004876559	0.008736977	0.001374056	0.212817021	0.227416207	-11.76850391
4/24/2003	-0.000416233	-0.007557505	0.023480268	-0.016003503	-0.027789547	-0.004953571	-0.006750056	0.013850328	-0.007673879	-0.000161104	0	-2.045566234	-1.365935027	1.167602094
4/25/2003	-0.005803653	-0.00385751	0.027698279	-0.005391925	0.021033165	0.003408214	-0.006746872	0.004537665	0.004890186	0.004554596	0.011665558	2.289772994	-1.490153592	0.240722687
4/28/2003	0.011159808	-0.018005634	-0.007078992	-0.011681905	-0.029449389	0.003910275	-0.009463327	0.008466706	0.001761177	0.004267811	-0.013039614	0.61939999	1.633639907	-4.59593259
4/29/2003	0.026358717	-0.006796215	0.014108224	0.032293019	-0.024049752	0.011741418	0.003016295	-0.000876328	8.68E-03	0.00589158	-0.040301297	-0.105283811	-0.951530098	-0.045130064
4/30/2003	0.00438659	0.001746391	-0.004083722	0.045065626	-0.006167032	0.003950772	0.001677273	0.008837546	-0.004146516	0.001216449	-0.01375898	2.353052772	0.673587812	1.685475901
5/1/2003	0.006763407	-0.002795057	0.006500565	-0.00150122	0.005539483	0.005042366	0.00073908	0.001628046	0.002075407	0.002323004	0.024631466	2.236115446	0.824588053	0.216273863
5/2/2003	-0.000798021	0.008364467	-0.026259715	-0.018957914	-0.008574003	0.005317294	0.004864277	0.02622294	0.017529109	0.018909882	-0.028862598	-4.073657954	1.351436433	-3.101790376
5/5/2003	-0.005162593	1.77E-02	-0.039236365	0.005154159	-0.028905603	-6.01E-04	0.013534114	0.003480098	-0.004764869	-0.001449951	-0.044156686	2.236637491	0.651500837	2.648527241
5/6/2003	0.002804714	1.24E-02	0.00E+00	0.018861366	-0.040838288	4.99E-03	6.17E-03	-0.00697235	0.005802918	0.001398203	0.034436884	-1.129516814	0.829799998	-3.895347958
5/7/2003	-0.004009146	0.029478482	-2.86E-02	-0.013733637	-0.022519145	-0.006195683	1.91E-02	-0.007768889	-0.016698909	-0.012392765	-0.035822693	1.07585832	0.25892502	1.772419407
5/8/2003	-0.003984951	-8.70E-03	-0.010383144	0.003026293	0.033591361	-0.001404354	-0.004536655	0.013160878	-0.011016023	-0.001520594	-0.025136478	1.467602557	-0.182629898	3.106652535
5/9/2003	0.021387776	0.068308343	6.61E-03	-0.005112195	0.019020325	0.007600037	0.047632455	0.01838748	-0.00201228	0.006225009	0.028044463	-7.195032698	-0.117731845	2.235235666
5/12/2003	0.007041867	0.031138894	-0.011697688	0.000569314	0.015037877	-0.002293922	0.015371474	0.00639771	-0.015702682	-0.006225009	0.02444976	-1.372165168	0.776163506	-2.254341191
5/13/2003	0.002701276	-0.00064766	-0.03623114	-0.016064603	-2.60E-03	0.001696015	0.000977908	-0.01013138	-0.007713306	-0.007373499	-0.033338707	1.986181789	0.237307496	4.022332827
5/14/2003	0.007750014	-0.006395645	0.014302637	-0.028749413	0.013442105	-6.70E-03	-0.003293136	0	-7.94E-03	-0.00503459	0.014679671	0.789564037	-0.376003356	2.75277745
5/15/2003	-0.000776187	0.027779109	-0.02123533	-9.97E-03	-0.013962735	-0.005131054	0.018329687	-0.009185868	0.001441167	-0.003086258	-0.00289117	-3.637122354	0.238550944	-2.032185018
5/16/2003	-0.010459448	-0.001317397	0.014984855	0.009970172	0.00402781	0.008937148	-0.004781864	0.020961647	0.008645648	0.012972411	0.00289117	-4.680681029	-0.124175981	1.119067996
5/19/2003	-0.007837926	-3.30E-02	-0.033207914	-0.009970172	0	-0.002402163	-0.026739561	0.008181678	0.001091199	0.003203868	0.022833283	10.48284989	0.02048448	-0.267302127
5/20/2003	0.009014212	0.020671598	-2.77E-02	0.035630184	-0.014103133	-0.017896438	0.011049836	-0.002958129	-0.021710486	-0.01457875	0.029263922	4.878951418	0.987460956	0.923824916
5/21/2003	-0.004319831	-0.007389917	-0.007934697	-0.016377828	-0.000394607	0.011058805	-0.005958932	-0.017415042	0.006920443	-0.001171272	-0.026446074	0.31697284	0.47705109	-1.330130067
5/22/2003	-0.020918603	-0.022200222	0.023617676	0.004511138	0.001446132	-0.001413571	-0.01667536	-0.00688435	-0.004736615	-0.005073578	0.022392456	-6.703397339	0.170798363	-1.345508601
5/23/2003	0.002408382	-0.011314326	0.004869892	-0.010623747	-0.005797118	8.08E-04	-0.004488009	-0.006932073	-0.004759157	-0.004830409	0.01224133	-3.586775703	-0.085419714	0.853839373
5/26/2003	0	0	0	0	0	0	0.00E+00	0	0	0	0	-0.217175899	0.256759601	-0.292215696
5/27/2003	0.003561785	0.014768254	-0.062162923	-0.071100086	-0.013971354	0.015129791	0.004762132	-0.009318153	0.020335069	0.009317835	-0.023441131	4.275265778	1.686538667	-0.731804342
5/28/2003	-0.011976191	-0.02350474	0.005156312	-0.009816553	-0.008207244	0.005849999	-0.013984312	0.030797448	0.006799036	0.015024353	-0.028220094	0.750511993	0.242570745	-2.85904529
5/29/2003	0.011176894	0.014230623	-0.074033796	-0.020802484	-0.016344684	-0.001979219	0.014029992	0.009343463	-0.002135456	0.001940882	0	2.212867297	0.020656093	1.944219304
5/30/2003	-0.008754021	-0.001487333	0.014774363	-0.01611336	-0.011741277	-0.001784652	-0.003569308	0.011886156	-0.002182033	0.002878152	0.015686596	-4.417797461	-0.604016033	1.812261927
6/2/2003	-0.019384872	-0.016856456	0.031061005	0.027867958	-0.009212795	1.59E-02	-0.015429696	0	0.021280052	0.013082261	-0.021427454	6.577576905	1.748348205	2.556754423
6/3/2003	-0.003707828	0.002135879	-0.006634624	-0.006731108	-0.030180227	-0.009814585	-2.00E-03	-0.000303015	-0.007015545	-0.005067229	-0.029350462	0.769361572	0.452600018	-0.542055702
6/4/2003	0.008180089	-0.018485724	0.005311216	-0.00502349	0.02059864	0.00315116	-0.010127144	0.012149354	0.000331249	0.00491249	-0.005946499	-0.768417711	1.282100437	-3.416972332
6/5/2003	0.005674295	0.017441981	-0.024295406	-0.004168958	0.017403948	-0.010476475	0.006294647	-0.005905627	-0.012791042	-0.010005527	-0.025747557	1.152562873	0.114362555	2.231681394
6/6/2003	0.002480029	0.006728793	-0.002717393	0.01288931	0.018336489	-4.38E-03	0.007464462	0.009492003	-0.007914498	-0.001199072	0.025463506	2.323005256	0.565386681	1.339633447
6/9/2003	-0.02875229	0.02324727	0.002547772	-0.001303215	0.033714831	-0.002397843	5.11E-04	0.001986887	-3.60E-03	-0.001409444	-0.015604067	4.608361392	-0.033131085	0.929048753
6/10/2003	-0.004691501	0.023134104	-0.018144969	0.028919226	0.03197569	0.006779011	0.013107073	-0.003878094	0.009708814	0.004430436	0.001153569	-6.336060069	-0.26677743	0.635368371
6/11/2003	-0.014420989	-0.007457015	0.005856028	0.021721823	0.057904372	-0.013604291	-0.000183419	-0.029626554	-0.021699826	-2.36E-02	-0.02023506	-2.466805518	1.781766074	-0.050490101
6/12/2003	-0.023619752	0.018254758	-0.003095978	0.007205384	0.022915432	-0.003228087	0.007492725	-0.002157498	-0.014398692	-0.008556202	-0.020352779	0.94268753	0.901434927	-3.514263615
6/13/2003	-0.030781199	-0.055143233	-0.006741016	-0.01592094	-0.009008002	1.72E-03	-0.038984055	1.94E-02	0.002957167	0.008769172	0.00941078	1.496686794	-0.701339564	-1.95210657
6/16/2003	0.000899159	-0.008297456	0.021616899	-0.007321443	0.001665477	-9.08E-04	-5.79E-03	-0.027718471	-0.006316315	-0.01339856	0.004746375	-1.806445822	0.986085049	0.556526437
6/17/2003	0.010638398	0.005399927	0.032724122	-0.005684824	0.002374452	0.005135704	5.60E-03	0.006512661	0.006316315	0.006239263	-0.011010378	-1.025815933	-0.932613285	0.494346376
6/18/2003	0.013162734	0.002068578	0.012892875	-0.01553388	-0.001661524	-0.000301371	0.006463964	0.02120581	0.00186547	0.008595659	-0.00464873	-1.183301323	-0.539639381	-1.874508627
6/19/2003	-0.002592326	-0.002793217	-0.049017205	-0.029378677	-0.002735654	-0.001810137	-0.001411898	-0.020073016	-0.007046265	-0.011118947	0.010912733	0.244328491	-1.153229963	-0.153567954
6/20/2003	-0.007019741	-0.011624824	0.03809348	-0.009318905	0.002616868	0.007420812	-0.010272523	-0.008786949	0.006656105	0.001235596	0.009323042	-3.21646548	-0.053109277	2.611985971
6/23/2003	-0.008408832	-0.01729072	0	3.34E-03	-0.01243143	0.007961033	-0.013895102	-0.008027148	0.013223547	0.005034017	-0.031420897	7.067957273	-0.277224428	-4.671473782
6/24/2003	3.97E-03	-0.01201983	-0.00971921	0.02045151	-1.45E-02	-0.002679769	-0.006049332	0.001986721	-0.003643772	-0.00160385	-0.011311646	1.665925028	0.148929509	-1.378516424
6/25/2003	0.011020005	-0.001133919	0.021777365	-0.018675705	0.026375949	8.81E-03	0.002085102	0.005313343	0.017792246	0.012283795	0.004907233	0.656379121	0.341041965	3.677099232
6/26/2003	-0.028392229	-0.004766302	0.003234155	3.12E-02	-0.015814395	0.00108305	-1.82E-02	-0.009185868	0.001096306	-0.002540087	0.014428073	-6.735411444	-1.676669208	-2.043837687
6/27/2003	0.003615987	-0.006264358	0.035525461	0.004075947	1.08E-02	3.54E-03	0.000641073	8.04E-03	0.005715022	0.006285509	-0.022568814	-1.72922889	-0.697986899	1.446163486
6/30/2003	-0.010385816	0.017065697	0.010385275	0.007252592	0.016821055	4.31E-03	-3.75E-03	-0.024323389	-0.000712594	-0.008247905	0.009669326	1.811093138	-0.430022655	3.660223298
7/1/2003	0.011738447	0.009408788	-0.009762222	-0.001488887	0.031906533	-4.01E-03	0.008916535	0.005103137	0.000712594	0.001591428	0	-0.012844752	-0.153368174	0.832680126
7/2/2003	-0.005421537	-0.001011955	0.008527845	0.04332206	0	0.004011158	-4.62E-03	0.000742036	0.009632901	0.005813663	0.036296726	-2.108241899	0.145078781	-1.156006644
7/3/2003	-0.014464901	-0.011573079	-0.001235903	-0.018307618	0.003407545	-4.89E-03	-0.009704007	0.023769508	-0.004992522	0.005046268	-0.009323042	1.779959349	-0.374823482	1.398601187
7/4/2003	0	0	0	0.00E+00	0.00E+00	0.00E+00	0.00E+00	0	0	0	0	0.282823655	0.028612495	-0.021187491
7/7/2003	-0.020289946	-0.013455771	0.009079081	-0.007920008	6.33E-03	0.017217487	-1.44E-02	0.01244296	0.021129872	0.017567106	0.018705899	3.544837945	0.951592897	-1.6531807
7/8/2003	0.002810306	0.003542679	-0.008460938	0.007920008	-0.008600257	0.001541872	8.09E-03	-0.035259229	9.23E-03	-0.00703136	0.003059666	-2.444305157	-1.235202316	1.339119209
7/9/2003	0.011995123	0.024727574	-0.037140382	0.013608457	0.010626372	-0.008315654	0.009715828	-0.031291193	-0.013360143	-0.018748913	0.007536268	-2.95567235	-0.908326148	2.829405722
7/10/2003	-0.027930588	-0.005323598	-0.037906842	-0.028036308	-0.010626372	4.36E-03	-0.016951677	-0.015299401	0.006620917	-0.000899114	-0.021452848	1.18619931	-1.149663104	1.825582115
7/11/2003	-0.003284544	0.017881227	-0.001166375	0.003993699	0.000681663	-2.61E-03	4.93E-03	-0.030518668	-0.00061121	-0.010638964	0.010856914	-3.609420699	0.082379205	0.319100458
7/14/2003	0.001857807	-0.00509728	-0.026010586	0.019115479	0.012864091	-0.003203731	-4.02E-03	-0.039893324	0.000896313	-0.012647156	0.006109999	5.615739942	1.020424443	-0.631468963
7/15/2003	-0.015201578	-0.007085164	-0.006007055	-0.006193249	-0.012864091	0.006783629	-0.011860251	-0.033273894	0.003496081	-0.007447508	0.013540973	0.438749593	-1.13903049	2.286934235
7/16/2003	0.002364923	0.016738321	0.023478452	0.004751584	-0.012571594	1.42E-02	0.007618891	0.013928142	1.99E-02	0.017256264	0.001572665	1.241837847	-0.611644855	-1.115190214
7/17/2003	-0.010564673	0.019692574	0.021459694	0.008618974	-0.012615178	3.42E-03	6.25E-03	-0.009876322	0.005395768	0.000482561	0.007542909	2.562063782	0.469373999	0.867313756
7/18/2003	-0.011662797	0.02347074	-0.053756393	-0.005532234	0.017548361	2.18E-03	7.26E-03	-0.008614378	0.00201593	-0.001126338	0.016173617	-5.233887186	0.355786803	0.942436193
7/21/2003	0.003886366	-0.003004193	-0.002086232	-0.047763365	-0.005738567	-0.000852555	2.79E-03	-0.002722774	0.006062772	0.002465564	0.005980962	3.075840732	0.297889849	-0.635491952
7/22/2003	0.000981499	-0.004776013	-0.024844904	-0.012578782	-0.023053763	0.002555489	-0.001743853	-0.030450264	0.005675051	-0.005367699	0.02438477	-2.704849126	0.594552612	-5.965789632
7/23/2003	-0.006347666	0.035438985	0.012587703	-0.001528885	-0.00673642	0.012213605	0.011601518	-0.017918623	0.017831714	0.006758595	-0.014312246	-2.941315394	-0.467570247	-1.51375424
7/24/2003	0.00049351	-0.006292215	0.001936109	-0.006799017	0.021700459	-0.004398491	-0.003060824	9.45E-03	-0.007233583	-0.0020335	-0.005782751	-0.413121278	0.414416682	1.369200866
7/25/2003	0.008303696	-0.003333829	0.011016986	0.030771659	-0.004302582	-0.000281413	0.001432842	0.010892656	0.007885111	0.007577815	0.007291771	-4.650917065	-0.640253238	0.096349747
7/28/2003	0.018759184	0.019835213	-0.021978907	0.008288221	0.004070483	0.006359322	0.018297071	-0.027522895	1.30E-02	0.000584624	0.014290818	2.957775183	0.620107298	-0.6055461
7/29/2003	-0.015388641	-0.004388667	0.031498667	0.025698688	-0.018862958	-0.003081091	-4.62E-03	-0.015446871	0.002907802	-0.003033127	0.023901265	1.986826529	-0.762895987	1.347460056
7/30/2003	0.003893707	-0.020711563	0.004811833	-0.003305788	-0.010701648	-0.001684605	-0.01299006	0.001462475	-0.00098091	-0.000373124	-0.015423787	1.207890683	-0.298337613	1.828422593
7/31/2003	-0.018532667	0.026834537	-0.013636183	0.011113512	-0.006115494	-0.000843368	0.007226637	-0.000531561	9.81E-04	0.000319829	0.016742352	3.530468455	0.778500819	-0.978494958
8/1/2003	0.016587709	0.00851779	0	0.025061942	-0.008940497	0.005049571	0.008438457	-0.003462054	0.007700581	0.004254647	0.004207764	6.712380649	-0.400297289	6.561010033
8/4/2003	-0.00243653	0.008161652	0.007445277	-0.000798722	-0.00743045	-0.001400103	0.007837865	0.013118852	-0.009625582	-0.002231432	0.0123885	3.297885374	0.780841718	-2.007427997
8/5/2003	-0.006804912	-0.01231577	-0.004668462	-0.027337938	-0.001835649	-0.007218217	-0.007400813	0.01008588	-0.013005469	-0.005707443	0.002717921	6.968124156	1.196556284	0.516602029
8/6/2003	0.004411339	0.024808195	-0.023497486	0.010212507	0.025397423	0.002818491	0.016276965	0.023697181	0.003591491	0.009211747	-0.009610464	-4.372474346	-0.501393212	-1.483514606
8/7/2003	0.0009288	0.004340502	0.016540937	0.016126131	-0.020144219	-0.0062112	0.005858136	-0.00050923	-0.009464941	-0.006433968	-0.069710864	-6.067556346	1.115484447	0.523808921
8/8/2003	0.009676475	0.007260226	0.012659494	-0.002402404	0.006800269	0.007523782	0.008935173	0.018920847	0.015624423	0.015509111	-0.025364449	-3.72624576	0.728148339	-1.700543045
8/11/2003	0.019029021	0.012325416	0.006184524	-0.030940795	-0.011808525	-0.006863187	0.007408831	-0.006393002	-0.014316227	-0.011038164	0.028298436	0.614076485	1.157305138	-1.66753772
8/12/2003	0.029703533	0.015527832	-0.016577827	0	-0.019912846	0.002638027	0.031907819	-2.57E-02	0.00720282	-0.002871884	-0.011787956	-9.40857572	-0.957116099	-0.078928128
8/13/2003	-0.005036397	0.01353841	0.011426717	0.028130677	0.011797715	0.000940468	8.34E-03	0.004249025	0.002249806	0.002606315	-0.01651048	3.687462056	0.044786137	-3.402235251
8/14/2003	0.009175857	0.015768384	0.001376226	-0.02194764	-0.013548153	0.001409046	0.009513035	-0.017497692	0.003270338	-0.002872648	-0.016641727	-1.201947129	1.058075349	-0.180384923
8/15/2003	0.001788458	0.022444713	-0.010194473	-0.004736905	-0.005898982	0.006642678	0.011622642	-0.009722846	0.005489839	0.001384157	-0.003069056	-1.143031659	-0.47990004	0.25114095
8/18/2003	0.054433689	0.010890774	0.028252885	-0.01037569	0.005022612	0.002142425	0.027090182	0.017796858	0.0115248	0.012004057	0.012220111	-0.558078079	0.46853012	-1.050572763
8/19/2003	-0.018259149	-0.036479565	-0.004568922	-0.001670147	0.003500879	0.002509178	-0.029289435	0.016082688	-0.002541297	0.003358525	-0.016914956	-1.794275904	-0.996319933	0.233882523
8/20/2003	0.011773111	-0.004642309	0.026940473	-0.00083612	0.024412506	0.015746907	0.00505107	0.005980803	0.018940873	0.01492371	0.016914956	-0.379037863	-0.275718292	1.045178856
8/21/2003	0.004314202	-0.00886658	0.035040081	0.029465406	-7.09E-03	0.001916846	-0.008756739	-0.015470487	0.011535922	0.002680276	-0.013831479	0.081833712	0.207941608	2.741709603
8/22/2003	0.012016051	-0.003551016	0.011727551	-0.012668743	-0.001473116	-5.47E-04	0.004321947	0.008084741	0.010794134	0.008457469	0.00919379	3.915466061	-0.235332014	0.410906808
8/25/2003	0.000429553	-0.009694377	0.031635449	0.004718441	-0.002213751	-0.004297542	-0.004277751	0.009287008	-0.017933639	-0.008508945	0.003045909	5.561476163	0.620065856	-1.081632775
8/26/2003	-0.017196621	0.006889758	0.038333785	-0.007807724	0.006993464	0.004023782	0.000486027	-0.001901262	8.08E-03	0.004775975	0.019646434	0.428923964	-0.742826616	1.999974332
8/27/2003	0.007356655	-0.001071174	-0.022282562	-0.008077086	3.30E-03	0.016024968	0.002558787	0.011102814	0.018395949	0.016059704	-0.019646434	-1.696174021	0.526359226	-3.026830846
8/28/2003	0.012841683	-0.005461079	0.0336762	0.010343493	0.011871732	-0.009838068	0.002200608	-0.002764168	-3.07E-03	-0.003889581	-0.024631065	-3.506476735	0.546847427	0.07600132
8/29/2003	0.001283697	0.022409535	0.004637017	0.00492713	0.01399126	0.006419262	0.015183538	0.010637733	0.009701741	0.009470149	-0.017368306	0.547051206	0.000435903	0.250442528
9/1/2003	0	0	0	0.00E+00	0	0	0	0	0	0	0	0.115542096	0.473556257	-0.485197646
9/2/2003	-0.024939596	-0.01098763	-0.016030655	4.70E-03	0.003437855	0.002610145	-0.012329968	0.007194276	0.005748054	0.00574901	-0.014452218	2.148414315	0.504638454	-7.441466469
9/3/2003	0.010814216	-0.013443205	-0.041238319	-0.005518665	2.25E-03	0.014545386	0.001358071	0.010817561	0.017808761	0.015432863	-0.011249059	2.473197797	0.878349714	-0.435104344
9/4/2003	0.012841683	-9.26E-03	0.024349029	0.024897552	4.36E-03	-0.003460979	0.00179333	0.005365212	8.98E-04	0.001569474	-0.026538419	-3.478510602	0.153906781	-2.193219103
9/5/2003	-0.001714164	-0.023744452	-0.002393419	0.021361572	0.003637861	1.87E-03	-0.017101215	0.030303534	0.001482887	0.00960819	0.013278728	-3.170111901	-0.594072547	-0.012148806
9/8/2003	4.66E-03	0.006716163	-0.002399161	0.058527339	-0.010361567	9.98E-03	2.22E-04	0.013010791	0.01011443	0.010910077	0.002039376	0.239340295	1.107932828	-1.22173534
9/9/2003	0.014326528	-0.008297648	-0.017721024	0.006989177	0.008837623	-0.004049301	2.31E-03	-9.48E-03	-0.000511832	-0.003559236	0.00234797	3.239653118	-0.327816551	1.713469167
9/10/2003	-0.0033724	-0.00097723	-0.021313548	-0.001283815	0.042716023	-0.005217788	-0.001819675	0.011920207	-7.95E-03	-0.001880924	0.030183998	6.346763547	0.385451754	0.682932145
9/11/2003	0.031792243	-0.016727181	-0.065142304	0.018185626	0.046882728	0.015048465	-0.014587694	0.010516073	0.007130399	0.009130289	-0.006086446	-3.133278962	0.013520752	-2.101211687
9/12/2003	0.011671306	-0.001090646	-0.019176366	-0.026848476	9.29E-03	-0.02020449	-0.005287789	-0.036763681	-1.67E-02	-0.022886066	0.010476069	-3.176198403	-0.772671734	-1.412928764
9/15/2003	-0.006408458	0.011740825	0.008624388	-0.064612571	-6.61E-03	4.45E-03	0.002805559	0.005589597	0.00024311	0.002346501	-0.020908812	2.945011892	-0.278608919	0.041816823
9/16/2003	-0.013436217	-6.44E-03	-0.028175688	-0.049175309	-0.020316238	-5.25E-03	-9.67E-03	-0.012170536	-0.011631084	-0.010948387	0.009669326	-6.323214234	-0.437129267	-2.160094675
9/17/2003	0.010583846	-0.010624644	3.02E-02	0.01747757	0.033810572	0.00604715	-3.61E-03	0.012170536	0.003612075	0.006347978	-0.019433061	0.113384224	-0.823616553	-1.113396135
9/18/2003	0.015668654	-0.025354491	-0.024839658	-0.01747757	-0.011357125	-2.93E-03	-0.008646117	0.007443763	-5.41E-03	-0.001374436	0.012997243	-3.207952469	-0.639180939	0.892781577
9/19/2003	0.017402825	0.01678051	0.027357071	6.41E-03	-0.004064611	-0.007049509	1.47E-02	5.99E-03	-0.008127828	-0.003888087	0.001689579	-0.476170678	-0.26039977	-0.305739399
9/22/2003	0.020553218	-0.003323319	-0.01061599	0.027443535	-0.005373468	0.002861488	0.005311073	-0.00386893	0.008725966	0.004280976	0.02395869	11.29802039	1.044631321	-0.429193128
9/23/2003	-0.000386832	-0.003723641	0.064453815	-0.008659806	0.017306275	0.015681384	-0.007498161	-0.008612098	0.017848902	0.010015473	-0.009484452	0.239630758	0.37611292	0.251994593
9/24/2003	0.003090476	0.023125975	0.021060027	0.017841508	0.000952734	0.000790826	0.012105423	-0.01359916	-0.001486835	-0.004580012	-0.003333336	8.756618892	1.453619512	3.222709949
9/25/2003	0.003811288	0.022001943	0.015738637	-0.004580313	-0.003922613	-0.00360773	0.014006897	0.005748519	-3.54E-03	-0.000977183	-0.017607436	5.823246828	0.849097144	-0.232492331
9/26/2003	0.001497437	-0.003711457	-0.03743419	-0.026495634	-0.005218607	-5.75E-03	-0.001423045	-0.02221777	-0.013424428	-0.014823111	0.016088603	0.706246134	-1.283819761	0.881304258
9/29/2003	0.03997449	-0.011356739	0.001905367	0.000819504	0.028941773	0.008299536	2.93E-03	-0.036430957	0.015505811	0.000198432	0.023731964	-2.17364466	0.169747669	0.488211541
9/30/2003	-0.008849451	0.013260055	0.012923742	-0.008018959	3.83E-03	0.003423308	-0.003778706	-0.004696334	0.004701824	0.002031665	0.006214876	4.813912406	0.089154613	3.057574461
10/1/2003	0.01465701	0.01217201	-0.039446232	0.03509132	-0.008301386	1.23E-02	0.009000881	2.45E-02	0.008209578	0.013130583	0	-6.760759026	1.565484305	-1.492081599
10/2/2003	0.014083971	-0.011937663	-0.005717568	-0.010016109	0.012529286	0.008704325	-0.002519171	-0.004105249	0.006410716	0.003852254	-0.009336859	-1.66056301	0.062228008	1.308981336
10/3/2003	-0.027625864	-0.018392891	0.00376094	0.009218502	-0.014302244	0.008033545	-0.010856131	-0.006879757	0.001426582	0.000145996	0.014046213	-6.382830535	0.319119504	1.011152461
10/6/2003	0.008802809	-0.031621597	-0.009017194	-0.029556807	0.017076741	0.015037877	-0.015144975	0.014083862	1.61E-02	0.015403863	-0.037853274	-0.394120815	0.522005367	-0.345000732
10/7/2003	0.006350393	-0.021981177	0.001974334	0.001642374	-0.006692432	1.47E-02	-0.005328003	0.015351852	0.016956294	0.016207964	-0.022670413	-0.418463013	0.435018676	-0.685953222
10/8/2003	-0.01233379	-0.013495913	-0.061868409	-0.01030937	0.02045061	1.45E-02	-1.18E-02	0.035087117	0.016673566	0.021363749	-0.003437503	-1.106024412	-0.264530118	-1.828046918
10/9/2003	0.020714542	-0.002732021	0.006796227	-0.007280323	0.005249356	-0.03800972	3.92E-03	-0.019607306	0.000290618	-0.01029837	-0.009909637	-1.887514803	0.173236409	3.605466672
10/10/2003	0.027768629	-0.001520663	-0.004176825	-0.016205763	2.46E-02	0.000422851	-0.00211923	0.025707748	0.016395385	0.016784581	-0.008254015	-2.075357078	0.330718458	2.533196304
10/13/2003	0.02770511	0.018443664	0.020370116	-0.01066563	-0.003641557	1.49E-02	1.67E-02	0.033694903	0.016130906	0.020738123	0.001592611	-5.135618483	0.194139395	-0.684451936
10/14/2003	2.40E-03	-0.0222557	-0.020370116	0.014688928	4.82E-03	-0.014854874	-7.88E-03	-2.14E-02	-0.008316513	-0.012700449	0.003336249	-1.51165774	0.064323924	-0.608486247
10/15/2003	-0.013688689	0.024146835	0.013683421	-0.006359996	0.039160326	-1.46E-02	0.004561011	0.033289072	-0.014634485	-0.001365499	0.018230899	1.657130827	-0.295580693	0.259733491
10/16/2003	-0.000347234	0.004017267	-0.014904955	0.005725814	-0.005298026	-0.01530179	-7.74E-04	-0.033289072	-0.027656612	-0.027662173	-0.021567148	-2.724148551	0.147385552	-1.108384127
10/17/2003	0.005506793	-0.022630629	-0.064550162	-0.014912931	0.019166314	-1.68E-02	-0.009563758	0.009314159	0.010334995	0.006534141	-0.003347417	2.178357843	-0.226260418	-2.376121178
10/20/2003	0.001690968	0.014977318	0.013137389	0.018079829	-0.001117319	-1.59E-02	6.42E-03	-0.032454142	-0.016799398	-0.021013818	0.011746167	-3.162645769	-0.485821663	-0.856972719
10/21/2003	0.000344744	0.019023671	0.015685166	0.013608501	-0.001678322	-1.01E-02	1.15E-02	-0.035256013	-0.000860671	-0.011467468	0.004879978	-3.261904805	-0.88883899	0.063011811
10/22/2003	0.028676287	0.040105211	-0.014215658	-0.00961144	0.029787089	-0.016224747	3.14E-02	-0.036671607	-0.017101285	-0.022255535	-0.016626145	6.154171395	-0.522373778	0.140859762
10/23/2003	0.019765849	0.038737957	0.015662313	0.010442869	0.037948304	0.012489831	0.042287878	-0.017300361	0.017101285	0.007441166	-0.001597955	0.603569598	-0.694917042	1.999296365
10/24/2003	0.000295503	0.000407823	0.016310067	0.009512065	0.018661449	0.016024968	0.000251678	-0.00570393	0.015705925	0.010190306	0.02651252	0.21675261	0.19609998	-0.659216892
10/27/2003	-0.004870513	-0.005987133	-0.008569951	0.022788372	0.001368574	1.58E-02	-0.003529267	0.00233736	0.017098854	0.013189323	0.014686822	1.916330364	-0.479740641	-0.174714885
10/28/2003	0.030634694	0.025331766	-0.006295551	0	-2.91E-03	-0.015772214	2.52E-02	-0.021103083	-0.016544792	-0.017592379	-0.008167084	-6.863044313	-0.517374595	-1.249810001
10/29/2003	0.020426	-0.00275299	0.014154138	-0.051600386	0.009045974	6.62E-03	0.013816934	0.022528785	1.65E-02	0.016782064	-0.003254555	-3.042080592	-0.688412169	-1.784160712
10/30/2003	-0.005626911	-1.67E-02	-0.001424248	-0.026399215	-3.69E-02	-1.17E-02	-0.009435183	-0.001944643	-0.00849672	-0.0072745	0.01142164	-0.994934091	-1.721262986	0.115311013
10/31/2003	-0.001577437	0.000632416	7.63E-03	-0.01777337	-0.038364315	1.09E-02	-7.36E-04	0.014685308	0.002743574	0.006892948	-0.042960047	-1.62684078	0.615573617	1.454801598
11/3/2003	-0.000916055	-0.012461286	-0.012632496	0	-0.004222127	1.42E-02	-1.52E-02	-0.012740665	0.01582944	0.00831339	-0.011926008	2.471418638	1.172456929	-1.728782955
11/4/2003	-0.043270238	-0.003759076	0.014045924	0.018425615	0.014790738	-0.001850465	-2.22E-02	0.010820665	0.002693156	0.004154477	0.021968333	0.123004506	0.064177823	-0.590363691
11/5/2003	0.012690151	0.037416081	0.019927246	-0.00501145	0.003528298	0.004136784	0.025977663	-0.005653362	0.016070653	0.00909822	-0.003336249	1.767001217	-0.494349279	5.878080013
11/6/2003	-0.010415737	-0.006481064	-0.00346741	0.004359205	-0.02997612	0.012915792	-0.00864008	0.004756099	0.015816467	0.012664563	0.00839875	-0.628776521	-0.106340496	-0.089461637
11/7/2003	-0.021801859	0.011352992	0.018923668	0.02045061	0.030066426	-0.003126359	3.21E-03	0.027322722	0.002968496	0.008263372	0.008172291	0.988044879	0.512234696	1.476362942
11/10/2003	0.01787608	0.020916098	-3.73E-02	-0.009204817	0.001083033	1.02E-02	0.012562668	0.012524189	0.015524401	0.014118309	0.021216437	4.015818115	0.376570358	0.02193616
11/11/2003	0.017886869	0.015946525	1.30E-02	1.32E-02	-0.001534643	-0.015356221	1.31E-02	-0.007297046	-0.015524401	-0.013432767	0.001684146	-0.104890492	-0.304891043	1.156152458
11/12/2003	-0.007430375	0.040405147	0.040717222	6.14E-03	-2.07E-02	-0.015595717	0.028411797	0.004335177	-1.58E-02	-0.010609814	0.001528585	-4.636404239	-0.348882306	0.544184135
11/13/2003	0.007755008	0.009820864	0.023035238	0.026229647	0.022886798	2.66E-03	0.008317688	0.025984994	-3.60E-02	-0.014745482	0.019212451	-2.186924007	0.546226444	1.06017993
11/14/2003	0.003208195	-0.001978336	0.023477157	-0.012612594	0.013876056	-0.01265614	-0.000859946	-0.003498405	-0.01661351	-0.012590646	0.006273359	2.509815272	0.606268341	1.034346158
11/17/2003	0.001939363	-0.007875805	-0.024788633	-0.003334726	-7.50E-03	0.002597753	-0.005765061	-0.00314694	-0.001965088	-0.001662274	-0.009424858	9.507531908	-0.339053015	-0.90852527
11/18/2003	-0.003850078	-0.028022467	-0.016873849	0.006450964	-0.029359073	1.58E-02	-0.017537348	0.011091132	0.016645919	0.015002404	0.001501953	3.626387065	-0.080853349	5.126297358
11/19/2003	-0.037048611	-0.05745294	0.018840418	-0.000830048	0.006161222	-1.47E-02	-0.040600202	-0.035883762	-1.61E-02	-0.021153042	0.011044888	-1.206553763	0.080509054	-1.280403051
11/20/2003	0.013930175	0.021650732	-0.009706418	-0.031634861	-0.01729203	0.008188013	1.77E-02	-0.01137299	0.013893857	0.006435796	-0.003121983	3.523281982	0.303696623	-0.223244087
11/21/2003	-0.007592444	0.027848583	-0.032426192	-0.014242796	-0.030398629	0.002567168	0.011320722	-0.003273325	0.001098049	0.00019006	-0.019091147	-2.153711256	-0.0573844	-4.007075017
11/24/2003	-0.021830354	-0.014297716	-0.008058338	0.006715069	-0.041924365	0.012214026	-0.013493611	-0.009757411	0.007428523	0.003604291	-0.022562541	-8.563848348	-0.448926327	-6.342615144
11/25/2003	0.011819184	0.021288044	-0.036463286	0.001725626	-0.043759223	0.008522532	0.019025738	-0.008953756	3.81E-03	0.001182788	0	-5.074619069	-0.250307322	-0.066037594
11/26/2003	-0.00033769	-0.000630145	0.008356347	0.006658815	0.043759223	0.009909176	0.003136059	0.002438243	0.010288091	0.008240576	0.021043707	-3.458622673	0.448018721	1.382053675
11/27/2003	0	0	0	0	0	0	0	0	0	0	0	-0.439178786	-0.048667161	-0.000620461
11/28/2003	0.013985773	0.021063923	0	0	0	0.006580377	0.01482276	0.036866476	0.004570176	0.01309157	0	0.386122236	0.008069213	0.007874422
12/1/2003	0.006241927	0.006066346	0.076331318	0.028491956	0.041924365	0.013200395	0.004853133	0.025972319	0.004831079	0.011413443	0.006363658	2.635334586	1.462260043	-2.809398224
12/2/2003	0.015990359	-0.005202632	-0.007739849	0.039172695	0.006708219	1.14E-02	-0.000196823	-0.008946983	0.011419805	0.006158638	0.014246323	-2.870552618	0.197545758	2.28927989
12/3/2003	0.006428802	0.019805842	0.023042118	0.005387622	-0.013074595	-0.014820048	1.57E-02	-0.032587431	-0.015967905	-0.020121033	0.030789707	1.805845933	0.657929658	0.497425643
12/4/2003	-0.011948896	-0.009264525	0.017614547	-0.023966508	-0.01944465	-0.015128624	-0.010989122	-0.022330286	-0.014311741	-0.016421806	0.019587444	-1.934572756	0.128221519	0.213865144
12/5/2003	-0.010801304	-0.020241836	-0.005571045	0.014770122	0.003644068	-0.01814775	-0.012538608	0.012241928	-0.000287058	0.000518758	-0.008959741	4.437142053	0.579230278	-1.956839051
12/8/2003	0.013712133	0.015106632	0.017405503	0.027339262	-0.020459548	-0.014759119	0.009516924	0.011091619	-0.002459319	-0.000565931	0.001570195	-2.925857192	0.555630921	3.550274694
12/9/2003	0.020621953	-0.006228806	0.064391451	-0.004504953	0.002805613	-0.015789097	0.003765892	-0.037547509	-0.016508516	-0.02179442	0.008945747	6.017441675	2.068744013	-2.693972922
12/10/2003	-0.002434338	-0.017122107	-0.01049762	-0.009863958	-0.006122366	-0.015859683	-0.008493288	0.005709852	-0.015926408	-0.010371325	-0.002973033	1.88361566	0.291248463	0.217870037
12/11/2003	-0.020116319	-0.022840556	-0.023611895	-0.013774047	0.001207365	-0.02366318	-0.013516943	0.010426818	0.003100266	1.61E-03	0.007345703	-6.414333286	-0.520135059	-0.094794865
12/12/2003	0.01258369	0.009750086	0.00060855	0.013774047	0.005915101	-0.009114463	0.009163776	-0.018481948	-0.003959486	-0.008400948	0.002951306	-2.594429665	0.509819894	2.929651136
12/15/2003	-0.002588328	-0.016574785	-0.02230004	-0.051669007	0.003691698	0.01545481	-0.00692485	0.009994242	0.015126201	0.013833635	-0.048446412	4.530344961	0.237973316	0.529064797
12/16/2003	-0.011632774	0.00823647	-0.039979944	0.004790179	-0.009204667	-0.004097985	-0.000719108	-0.020089379	-0.008634277	-0.011041774	0.015492856	-7.479618187	-0.086281706	-1.403055952
12/17/2003	0.00617538	-0.007632896	0.010786549	0.018322695	0.006412205	1.86E-03	-0.002721308	0.011007843	0.003901197	0.005511806	-0.001596633	-3.049588912	0.799433544	0.320707507
12/18/2003	-0.012059394	0.018384749	-0.004332832	-0.007987754	-0.014891109	-1.66E-02	3.28E-03	-0.016822581	-0.016894189	-0.016874726	-0.01537028	3.195469851	2.259304528	-0.973989326
12/19/2003	0.007848586	2.70E-03	-0.007101386	0.018136004	2.79E-02	0.000568128	2.67E-03	0.035287823	0.005111535	0.012438399	-0.05425573	1.750952364	0.617381251	-2.568271972
12/22/2003	-0.014729651	-0.022550642	-1.34E-02	-0.003236249	-0.010006523	9.23E-03	-0.017561584	0.008408764	0.013188595	0.011416481	-0.02987656	3.164725629	0.756920839	-4.073332018
12/23/2003	-0.015590293	-3.83E-02	-0.004606787	-0.003856698	0.000298671	0.001593178	-0.024334897	-0.012639811	0.011079996	0.003712547	-0.006923786	-2.474150355	-0.598852372	0.644680728
12/24/2003	0.023789228	-0.018902622	9.68E-03	-0.009399334	0.006152644	-0.016713481	-0.013676785	-0.035972749	-0.016682802	-0.021599322	0.005157143	0.697550224	0.628562788	2.212718076
12/25/2003	0	0	0	0	0	0.00E+00	0	0	0	0	0	-0.02767579	-0.013477477	-0.003373572
12/26/2003	0.044749475	0.008546236	0	0	0	-0.034289073	1.97E-02	3.84E-02	-0.034224508	-0.015262176	0	4.539821932	0.754937673	-0.416595282
12/29/2003	-0.010062421	-0.004718123	-0.007047477	0.01102502	0.04042619	-0.060002771	-0.00061954	0.013494794	-0.059755852	-0.039570302	-0.018822558	-1.700786721	0.771469807	-2.341855136
12/30/2003	-0.009201343	0.003042185	-0.007097496	-0.00468099	0.005401065	-3.59E-02	-0.001157503	-0.00227877	-6.36E-02	-0.042500892	-0.008554091	3.185839255	0.904329492	0.52040703
12/31/2003	0.011742317	0.030761762	-0.014347927	0.020194547	0.009405637	0.008961891	0.021159397	-0.006995259	-0.035390838	-0.021476747	-0.014142154	3.781421589	1.206462719	-1.761343595
1/1/2004	0	0	0	0	0	0	0	0	0	0	0	0.382922949	0.07179327	-0.056921281
1/2/2004	0.005315123	7.02E-02	0	0	0	0.016101004	0.042497179	0.036714015	0.003738917	0.015223838	0	-0.416312468	0.473274307	-0.527417698
1/5/2004	0.002835809	-0.016655076	-2.76E-02	0.054656286	0.009596198	0.01854913	-0.00740167	0.009428834	0.020123301	0.01665984	0.005347606	-4.091616652	1.39186866	2.049859509
1/6/2004	0	-0.010895576	0.050360055	0.020978481	-0.001670379	-0.002807384	-0.006866138	-0.023553712	-0.018774362	-0.018133599	0.02599258	-4.833950786	-0.490347432	-0.141620558
1/7/2004	-0.0084682	0.001346414	0.057605459	-0.017388491	-0.021782854	0.01826205	-0.003154577	0.005103004	2.01E-02	0.015286508	0.015309299	-8.156993251	-2.549727527	1.677989202
1/8/2004	0.004716915	-0.002250387	-0.01894085	-7.19E-03	0.014605678	0.015924065	2.21E-03	-0.00472873	-2.80E-03	-0.000968784	-0.030856621	-0.220286393	-0.082626226	1.116366058
1/9/2004	-0.005669326	-2.01E-02	0.036463585	0.006438197	-1.28E-02	0.008915661	-0.011414201	0.009558759	0.008536448	0.008845583	0.029095917	6.846876284	-0.3976005	1.90155361
1/12/2004	0.036824688	0.037532574	-3.51E-03	0.028653123	0.001136364	-0.017911527	0.043331598	-0.019461692	-0.016478431	-0.014786408	0.006706077	0.951490233	0.567911461	0.673950919
1/13/2004	0.019553484	-0.01756904	-0.014632529	-0.01199387	0.000662283	-1.11E-02	0.000419775	0.018967377	-0.000353572	0.00135329	0.001748947	7.010920271	0.857911775	-1.162159936
1/14/2004	0.002967673	0.00629763	-0.02021854	-0.008575742	-0.009980597	0.018009339	3.85E-03	0.028273879	0.019687054	0.022677194	-0.022003618	-6.765996072	-1.549074418	1.216466726
1/15/2004	-0.007752443	-0.021413601	-0.001901744	0.002804526	0.012436672	0.001511411	-0.011198497	0.005273262	-0.001580845	-0.001905569	-0.020673419	-8.06268074	-1.741572659	-2.015958968
1/16/2004	0.000904541	0.026870078	-0.004929643	0.022705175	0.003108664	0.000302008	0.016467552	0.017888293	0.001889012	0.008861752	0.010390132	-4.578863726	-1.19928434	5.593215439
1/19/2004	0	0	0	0	0	0	0	0.00E+00	0	0	0	-0.650769442	0.453011175	-0.525632817
1/20/2004	-0.009021616	-0.004647313	-0.005114283	0.048798855	0.007309563	0.01736224	-0.000869944	0.001290701	0.014377733	0.010656181	0.003439525	1.093770631	1.562916677	1.660978257
1/21/2004	0.01646798	-0.008468715	0.026718845	-0.010132861	0.005215136	0.002667327	0.002569821	-0.006942429	-0.001633832	-0.002809721	-0.001800181	-6.009713918	0.497329224	-5.577166986
1/22/2004	-0.001766494	-0.011093592	0.027845811	0.018096892	0.002041385	-0.00554018	-0.006740918	-0.018832499	-0.009782645	-0.012056549	0.00685605	1.704535028	-0.013957926	1.14260851
1/23/2004	-0.001499475	-0.015498091	-0.041985874	-0.011272121	0.001574585	-0.012980711	-0.005792478	0.004921093	-0.016181833	-0.009325065	-0.011946791	0.768372057	-0.204206436	0.282042017
1/26/2004	0.009795802	-0.000463616	-0.003169575	0.038153631	-0.003894664	-7.77E-03	0.00723537	-0.010592299	-0.013753753	-0.012103184	0	-2.157105582	-0.669623258	-0.863301755
1/27/2004	-0.014277619	-0.002884514	-0.009409207	0.016647629	-0.025215373	0.006260117	-1.06E-02	0.011430071	0.007057693	0.008370046	-0.00346335	4.877350509	0.520681392	-1.172930086
1/28/2004	-0.037503819	-0.013992069	-0.041049014	-0.024399606	-0.041536876	-0.006564023	-0.021592078	0.013073635	-0.012811563	-0.003961673	0.020602429	9.141606407	0.484293528	-1.250972268
1/29/2004	0.005275575	0.014457024	0.007815788	-0.020510034	-0.030147971	-0.007832009	0.006561755	0.001769599	-0.013340742	-0.007916674	0	2.866629157	-0.751407872	-1.463460653
1/30/2004	0.012899413	0.020560835	-0.011160272	0.003963814	0.029750593	0.009350612	0.01954535	0.02306988	0.01063093	0.014439715	-0.00178181	-2.812874469	-1.379364386	1.886232856
2/2/2004	-0.032867688	-0.01027952	0.006511418	-0.007250161	-0.029955343	0.004441311	-1.82E-02	0.013386162	-0.00375805	0.002767431	-0.024121278	2.49869257	0.413762865	5.441312176
2/3/2004	0.011903211	-0.012066134	0.044748375	-0.003992714	0.003781109	-0.003834515	-0.000349956	-0.010855389	-0.003772226	-0.006077102	0.005300658	1.507436422	0.562942566	-3.012397378
2/4/2004	0.004040663	-0.013734906	-0.011845824	-0.027867765	0.004985512	-0.018057109	-0.008357465	-0.008074793	-0.02080023	-0.016334155	-0.012300687	3.112221453	0.181972314	-2.926796821
2/5/2004	0.032356126	0.012225654	0.011845824	0	-0.010816432	0.011769056	0.019034136	0.026854153	0.02080023	0.021720116	-0.017717497	-0.610939552	-0.392834539	0.273785556
2/6/2004	0.009158346	-0.003527822	-0.037122343	-0.005020631	0.014867891	3.35E-03	0.006519928	0.006182226	0.003091068	0.004139694	-0.011988498	-10.21401012	-0.707412719	-1.945076207
2/9/2004	0.009580304	0.011095805	-0.020185855	0.002334142	-0.009343015	0.00455259	1.48E-02	0	0.005795033	0.003753341	-0.005355459	1.339840371	1.261295771	-0.113356756
2/10/2004	-0.014842129	0.010154459	0.014554837	0.042312991	-0.044437849	-0.012186604	-0.002300195	-0.033499771	-0.020614306	-0.023814463	0.023284736	-2.776645855	-0.121203946	3.004729186
2/11/2004	0.003460888	0.011093052	-0.005495892	0.009240312	0.00987112	0.011782767	0.011933495	0.022344098	0.011366287	0.014963675	0.000507571	-3.91434191	0.379124978	-0.328538221
2/12/2004	-0.018526629	-0.000712265	0.020496585	0.017056903	0.031296415	-0.003033983	-0.006587097	-0.030371597	-0.004797719	-0.012912392	0.009427679	-1.076005318	0.662132192	-0.830257065
2/13/2004	0.00695358	-0.016402775	-0.007884404	-0.014845077	-0.006985134	0.011580614	-0.004214494	0.005474998	1.74E-03	0.004089985	0.001841467	1.442011408	-0.178500472	1.973702078
2/16/2004	0	0	0	0	0.00E+00	0	0	0	0	0	0	-0.054562873	0.279084689	-0.301830677
2/17/2004	0.025920155	-0.009182482	-0.00115502	0.004578219	0.012090311	3.60E-03	0.004289591	-0.001627718	-0.003475594	-0.002042902	0.027710828	-1.351582383	0.676520084	0.998488376
2/18/2004	0.001745743	-0.022713117	-0.007290836	-5.57E-02	-0.009105388	0.005571045	-0.01410418	-0.001280783	0.006215211	0.003706394	0	0.903415925	-0.342786205	1.140694471
2/19/2004	0.028358913	0.017580316	-0.0433336	-0.001431896	2.02E-02	-0.008868575	0.020131113	0.019841463	-3.62E-04	0.005187316	-0.010301784	1.235790514	-0.25838493	1.885214106
2/20/2004	0.007956994	-0.00131356	-0.006796227	-0.007551276	0.00682528	-0.00622492	0.001081747	0.006716401	0.000362166	0.001652144	0.017111148	1.454076797	0.237086116	-1.256054486
2/23/2004	0.026251033	0.046396197	-0.001399825	-0.007608732	0.005586049	-0.008902436	0.029208006	0.015200428	0.010923823	0.01011956	0.013640587	1.533927888	0.955721251	-4.434541626
2/24/2004	0.020722428	0.000713865	0.026437825	0.045850248	0.007136516	0.017826143	0.009657037	-7.83E-04	0.026817995	0.016779882	0.011568151	-2.406987387	-0.40763612	0.873024592
2/25/2004	0.002173678	-0.009353526	0.013382092	-0.008197482	-0.014123967	0	-0.002477426	-1.41E-02	0.008871461	0.000570052	0.019811895	-6.667806855	-0.436236294	3.025604508
2/26/2004	-0.003235061	0.0038769	0.04394684	0.028657235	0.041883236	0.008745832	0.004769855	0.025088112	0.009782645	0.01455525	0.011212774	-1.517765464	0.115096111	-0.730276961
2/27/2004	0.013415396	-0.01451566	-0.0069484	0.005938764	8.32E-03	-0.000593883	-0.001503814	0.006064969	-0.002589195	0.000408392	-0.016167879	-2.296815122	-0.113965822	1.730971595
3/1/2004	0.021107701	-0.01593815	-0.008467727	-0.009860672	-0.003339857	1.82E-02	-0.001398426	0.004387896	0.012277067	1.04E-02	0.019370321	-1.246583053	1.925175098	-0.146922693
3/2/2004	-0.030772481	-0.007166912	-0.018652022	-9.27E-03	-0.038784945	-0.010358736	-0.018725308	0.008392877	-2.90E-03	-0.000101025	-0.012871768	2.463460893	-0.323966244	-0.033889424
3/3/2004	0.015504604	-0.011837973	-0.02462597	-0.024791773	-0.010086469	0.002354789	0.001461348	-0.031087159	0.009622687	-0.004201581	-0.016326259	-2.137027166	-0.977314266	-1.569608719
3/4/2004	-6.92E-03	0.004618927	-0.010816485	1.47E-02	-0.015068293	-0.013119794	-0.000766941	-0.00696632	0.013930647	0.004353115	0.011533794	-1.509565493	-0.127894197	2.313340788
3/5/2004	0.001343869	-0.011455467	-0.009539575	0.00538523	0.007309677	0.001290003	-0.003953587	0.041196262	-0.014941183	0.004686209	0.009715552	0.122780142	1.23390007	0.423283662
3/8/2004	-0.022380684	-0.016328191	0.000696864	0.003286347	-0.036150376	-0.004871027	-0.017800451	0.010976114	-0.012661736	-0.004080302	0.004746239	8.384589246	1.283580425	-2.51394805
3/9/2004	0.032189794	0.005207477	-0.01297126	-0.020058229	-0.045816091	0.005069341	0.020803677	0.032327111	-0.006964161	0.007392726	0.014406193	5.592913254	0.527079154	-0.897817169
3/10/2004	-0.025128236	-0.009768199	-0.041792826	0.012779167	0.009615459	0.020412878	-0.014068141	0.02880101	0.026603928	0.026697255	0.006303488	12.16027019	0.430324327	0.023821912
3/11/2004	0.021958155	-0.011833864	0.012249902	0.023890455	0.01991776	-0.000194307	0.001852676	0.031512715	-0.030200091	-0.005724226	0.049189047	11.34241411	-0.776458525	3.544205731
3/12/2004	0.012356967	0.010289466	0.004170828	-0.005278854	-0.020026509	0.001165275	0.009872258	-0.002930834	-0.007540237	-0.004918607	0.001565502	-10.94335051	-1.063565291	-1.429354532
3/15/2004	0.023287154	0.023304947	0.025372095	0.018271528	0.012429233	-4.86E-03	0.022328667	-0.005395608	0.001312083	-0.001727244	0.00891915	13.43350125	0.949861136	3.492446188
3/16/2004	0.01090864	-0.000751851	0.021123243	0.005683733	0.005463031	0.014906868	3.58E-05	0.016100265	0.017925531	0.016945408	0.008840302	-2.356103303	0.633943355	-0.738390809
3/17/2004	0.005055327	0.052154631	-0.029449981	-0.014101291	0.00468934	-0.020383119	0.025341107	-0.015018812	-0.004517937	-0.009907111	-0.005884843	-11.63559024	-0.778636483	1.694318988
3/18/2004	0.023861625	0.012559532	0.013781137	-0.007977637	0.024679646	-0.011936023	0.015328894	0.028479259	-1.14E-02	2.55E-03	0.005884843	1.269830612	0.45945766	-1.035614486
3/19/2004	0.005871341	-0.013757632	-0.006866829	0.007977637	0.002486533	-0.004176617	-0.003965728	0.010072301	-1.42E-02	-0.004363501	-0.005884843	3.464341904	0.209811837	0.444244127
3/22/2004	0.030545786	0.072777663	0.035408072	0.007075501	-0.013648178	0.00E+00	0.04423691	-0.011123374	0.001014555	-0.0034947	0.016169853	12.36367907	-0.079553367	-1.526412764
3/23/2004	-0.003561062	-0.024285349	-0.009423526	-0.012330196	-0.032408763	0.0011951	-1.37E-02	0.001719362	-0.020847635	-0.010308859	0.020122505	-2.920934942	-1.005152498	1.68179475
3/24/2004	-0.02747679	-0.001028319	0.00275056	-0.01783312	0.006157189	0.008227236	-0.014243524	-0.015872586	-0.008880058	-0.009560829	0.019725564	-4.301090127	-1.336969035	-0.186321263
3/25/2004	0.004885304	-0.012873487	-0.014351418	-0.052022025	-1.64E-02	2.07E-03	-0.006924692	0.018636466	0.002407802	0.008264717	-0.077035453	-10.48593312	-1.575315842	-3.394736396
3/26/2004	-0.015200411	-0.005871546	0.010912033	0.009793332	0.010779134	8.05E-03	-7.73E-03	0.001806685	0.007149021	0.005273644	-0.083312975	-4.061463676	0.169023588	0.107042242
3/29/2004	0	0.000876998	-0.004662013	6.30E-03	0.010021096	0.005749102	-0.000172494	0.027455461	0.0091115	0.01550953	-0.001717275	-5.30941917	0.672734995	-1.907229513
3/30/2004	0.003202386	0.023797639	0.016818656	0.012298524	-0.006885449	0.004072535	0.018357921	0.011761598	0.024617587	0.017675577	0.03876989	-1.925245989	1.248742067	0.798204452
3/31/2004	-0.02111511	-0.016696519	3.48E-02	0.006181035	-0.047193685	-0.003781089	-0.003869133	0	0.000961446	9.60E-05	0.012546841	2.489792299	1.032340123	-2.222330434
4/1/2004	0.034067766	0.006960434	-0.02092752	4.74E-03	-0.00920932	-0.008290708	0.017561756	-0.003293991	-0.00756264	-0.006114166	-0.023731964	-0.398409431	0.292207991	-4.598563544
4/2/2004	0.015440573	0.015399908	-0.0673398	-0.009507114	0.017549276	-0.002647969	0.015088744	-0.021773223	0.001006504	-0.007659158	0.017478221	-6.385203796	-1.75E-01	0.001907951
4/5/2004	-0.020296618	-0.008325827	0.012489012	-0.020011388	-0.007095823	0.007240736	-0.009524196	0.001029818	0.006248574	0.004466894	-0.007947856	-5.133410457	0.279232841	-0.736962726
4/6/2004	-0.015260286	0.005661127	-0.002663117	0.011662463	-0.007374246	0.010281371	-0.004462509	0.02640966	7.85E-03	0.014810811	0.018792499	1.607507557	0.372019553	1.438431611
4/7/2004	0.007312374	0.001575585	-0.02083783	0.012585471	0.006130113	-0.008820023	0.007448576	-0.015151109	-9.51E-03	-0.011473686	0.043937703	2.76834513	0.528787813	2.989514336
4/8/2004	-0.02791814	0.003309213	0.003623849	-0.002822369	0.006092764	0.009688121	-0.003584352	0.019515943	7.86E-03	0.012332506	0.026649641	3.204467648	1.027599278	1.902291527
4/9/2004	0	0.00E+00	0	0	0	0	0	0	0	0	0	0.164313216	0.057255807	-0.059668877
4/12/2004	-0.021898497	-1.31E-02	-1.53E-02	0.000176632	-0.041806731	3.13E-02	-0.017846235	0.008942745	0.029222247	0.022074286	-0.005522588	-6.326190794	-0.055911602	1.403447826
4/13/2004	0.004651594	-0.029871236	-4.05E-03	-0.031577794	-0.015484028	-0.00140259	-2.12E-02	-0.02679464	-0.003457445	-0.011636768	0.002903161	11.4022864	1.118340484	-1.915125963
4/14/2004	0.043304715	0.023609972	0.006066753	0.020388618	0.049612311	0.006993362	0.028089245	0.013122464	-0.001938419	0.004473648	0.0127565	-8.996602939	-1.851797357	-0.183905673
4/15/2004	-0.050538302	-0.042912224	-0.009391469	-0.000714669	0.010037867	-0.003816976	-0.038654804	-0.027074881	-2.02E-02	-0.02093845	-0.013032628	-0.227047345	0.897806582	1.346169452
4/16/2004	0.001539566	0.013410892	-0.014723964	-0.006994917	-4.27E-03	-0.005799829	0.010980339	-0.027828378	-1.15E-02	-0.016594077	0.013032628	-5.407057276	0.307652594	-0.307065646
4/19/2004	-0.000521621	0.01226135	0.016757048	0.003593249	0.005619255	2.30E-02	0.001277823	-0.001831591	0.001962332	0.003019973	-0.018849014	2.431237144	-0.225785199	-0.443353871
4/20/2004	-0.017235228	0.008702921	-0.030939001	-0.00774151	-0.013994134	2.03E-02	-0.003665161	-0.00106193	0.022087534	0.013813975	0.005816385	7.814700335	-0.725734345	1.824636089
4/21/2004	-0.016457643	-0.030301991	0.006075584	-0.031020198	0.012423923	-0.004772849	-2.31E-02	0.000386287	-0.01294247	-0.00736625	-0.004289773	-6.018962235	-1.496302247	-4.081721018
4/22/2004	0.00693719	-0.015364876	-0.005314114	0.010016778	0.010273681	-0.001626164	-0.00369358	0.01514019	-0.016359184	-0.003582325	0.00138581	-7.282089214	-0.476545403	2.591706349
4/23/2004	0.022101226	-0.012455689	0.011917288	0.001291156	0.008518222	0.010344144	0.000569132	0.000285266	1.05E-02	0.006911078	-0.010300759	-5.125000169	-0.627538343	-0.472168955
4/26/2004	-0.003123813	0.00027653	0.030555104	0.001473568	-0.025888525	0.011831299	-0.003491027	0.013222709	0.017169108	0.015104728	0.014722488	4.486864025	0.634011956	1.09074683
4/27/2004	0.037388738	0.015469328	-0.013033686	0.014798845	0.007321089	-0.002301905	0.024916271	-0.019517436	0.000301239	-6.90E-03	0.031352232	2.155924255	0.57563458	1.077867542
4/28/2004	-1.47E-02	-0.015276509	0.019396765	-0.007646132	-0.04898657	0.02710667	-0.011200677	0.019142061	0.03317717	0.027608104	-0.054928688	7.747670349	-0.248530638	0.669400414
4/29/2004	0.020201679	0.017193168	0.005782452	-0.013430429	-0.004251808	0.002756721	0.017999649	-0.007915609	0.007438486	0.001578679	0.04364128	2.46174869	-1.008053856	0.801660804
4/30/2004	0.012913092	0.003009932	0	-0.014364579	-0.000355135	2.58E-04	0.005069064	0.02734272	-0.008057827	0.005182797	-0.01141627	3.618876784	0.170595024	0.289069521
5/3/2004	0.007875812	0.017563667	-0.020018867	0.009351106	0.014691455	0.008137438	1.30E-02	0.010439655	0.022165066	0.01643396	-0.008648554	-3.092388612	0.826305815	1.09730534
5/4/2004	0.000493267	0.036142411	0.007143542	0.03439783	-0.009259868	3.24E-03	0.014292699	-0.013482114	0.028462919	0.011197011	-0.002899553	-0.794907086	1.128910601	0.77343699
5/5/2004	-0.001480531	-0.006299456	-0.023826042	0	0.014264243	-0.002724797	-7.15E-03	0.00671792	0.010305283	0.007603579	-0.035609983	-4.999234485	0.624036334	0.455880593
5/6/2004	-0.019298013	-0.008778848	-0.000747943	-0.014675506	0.019770759	-0.006587132	-0.018714394	-0.011159904	-0.003228357	-0.006257563	0.02238688	7.185627789	-0.004154415	0.0569534
5/7/2004	0.030519877	0.0006181	-0.00374813	-1.47E-02	0.047455985	0.004025874	0.00895855	0.013907661	-0.005519159	0.002105122	-0.028423116	6.731686534	-1.118064253	3.067944222
5/10/2004	-0.018607825	-0.042937284	0.001500938	0.025961239	-0.003261581	0.010798047	-0.035902536	0.00665484	8.82E-03	0.00828771	-0.032376665	9.294890002	-2.213857149	0.433960959
5/11/2004	0.009605936	-0.018144561	0	0.006296684	-0.006007336	0	-0.003818013	0.022016435	-0.004949484	0.004913362	-0.014246323	-5.274051769	0.060707964	2.363519579
5/12/2004	-0.050170903	-0.022152931	0	-0.013178275	-0.015790092	-0.004492104	-0.02412606	-1.56E-02	-4.70E-03	-0.008469554	0.015734197	-2.756744257	0.409892479	1.106547955
5/13/2004	0.010488841	-0.000283133	-0.011122746	0.007603223	0.034135247	-0.000509814	0.000108847	-0.001083913	-4.27E-03	-0.002720119	-0.01256749	3.672585054	0.447971622	0.582478922
5/14/2004	-0.052228787	-0.030586786	-0.0158597	0.001441701	-0.005717075	2.04E-03	-0.029341868	-0.011726874	-6.24E-03	-0.007170096	0.006303488	-1.674920835	0.133684364	0.443561776
5/17/2004	-0.029383246	0.022746751	-0.00598862	-0.036120894	-0.011752039	-0.003313371	5.14E-03	-0.022003291	-0.012320195	-0.014587556	0.023363476	7.661303934	0.373602818	0.629074945
5/18/2004	-0.035389397	0.005624892	0.004639483	0.034679193	-0.019898954	0.019717525	-0.010274127	0.013647336	0.012320195	0.013597635	0.021257398	-2.353327856	-1.238559934	-1.409307708
5/19/2004	0.037612238	0.0162392	0.005193818	1.31E-02	0.016170471	0.014413768	0.023492944	1.14E-02	0.016274627	0.014436327	-0.016591306	-2.18531153	0.778032877	1.362972323
5/20/2004	-0.043363616	-0.015948991	0.064994097	-0.020137322	-6.72E-03	0.012748395	-0.02450739	-0.01173787	0	-0.002488006	-0.006128722	-1.49146205	-1.008016271	-0.520533986
5/21/2004	0.004020775	-0.003998989	-0.024387014	0.011915649	-0.008553232	0.010500904	-0.003313506	0.01046073	0.010511456	0.010487518	0.013664989	-1.03408064	0.107336532	-2.655268043
5/24/2004	-0.007475912	0.024812335	-0.01018433	0.05770664	0.008553232	0.003128889	0.015493742	0.00800077	0.005502544	0.006056369	0.006045794	-2.280001244	0.265781388	3.919057692
5/25/2004	0.018586021	-0.001493902	0.020265985	0.01496455	0.002209701	-0.012655846	0.012877219	-0.022898967	-0.012200676	-0.015832396	0.019470522	-12.653528	0.460658453	-2.892608469
5/26/2004	-0.011687643	0.009108363	-0.009345006	0.029759697	-0.021079239	0.000972999	-0.002532809	-0.011930424	0.002636762	-0.002403312	0.023507585	-1.229305699	0.213512486	-1.404583024
5/27/2004	-0.059046218	-0.031288426	0.038285644	-0.002595297	-0.019462288	0.023626615	-0.029162674	0.021428397	0.026491839	0.024473052	-0.00289117	-4.677504716	-0.637829572	-2.887395732
5/28/2004	-0.009760982	-0.016442458	0.019302231	0.067660166	0.000689338	0.00237173	-0.002690364	0.013038708	0.007333333	0.008615704	0.024379825	0.795804623	-0.834630493	2.003547731
5/31/2004	0	0	0	0	0	0	0	0	0	0	0	-0.120062201	0.242651019	-0.27016517
6/1/2004	0.059608463	0.064516745	-0.029094885	-0.031454952	-0.049680649	-0.023327468	0.063114628	0.011886678	-0.007633118	-0.002935719	0.022353246	4.82985005	0.924623116	5.396836405
6/2/2004	-0.01693411	-0.032066447	-0.058580282	0.011989244	-0.014712406	0.023090548	-0.019423674	-0.005565544	0.022205564	0.013058044	-0.025182864	-1.044541503	0.611766671	-6.479601297
6/3/2004	-0.052562801	-0.018285877	0.003030879	-0.009486114	-0.005896823	0.008337314	-0.032147141	0.026033188	-0.000260697	0.009471497	-0.001485383	5.505528771	0.201791902	-1.495534825
6/4/2004	0.039521149	0.005811455	-0.008929479	-0.001250782	0.013219287	5.08E-03	0.008441075	-0.000614116	0.003611111	0.002364467	0.022448832	-1.04213884	-0.529175992	-1.593848876
6/7/2004	-0.025833997	-0.012265812	0.001334986	-0.018155049	-0.023374173	0.00961695	-1.99E-02	-0.003956919	0.009920107	0.005257746	0.010515344	-8.821473852	0.550943019	-0.837117553
6/8/2004	-0.040352021	0.004977134	0.018879171	0.012664409	-0.004491026	-0.010786587	-1.06E-02	-0.017688564	-0.02474004	-0.020727668	-0.020474924	-3.497504385	-0.388879167	-3.535320791
6/9/2004	-0.047755652	0.0002738	0.004106015	0.021937869	0.022011523	-0.001092896	-0.007273599	-0.007651836	0.002830439	-0.001114206	0.010620039	1.94781657	-1.315379572	2.168083549
6/10/2004	-0.066315333	-0.018988843	-0.007102834	0.008428523	0.017339022	-0.008156268	-0.036221738	0.010338565	-0.021560506	-9.30E-03	-0.007289145	-2.326624067	0.319053131	1.871273323
6/11/2004	0	0	0	0	0	0	0	0	0	0	0	-0.443918377	-0.491099154	0.447097898
6/14/2004	-0.036635475	0.018466733	-0.014358834	-0.032098267	-0.029273953	-0.002286256	0.004595137	-0.001252909	-0.014715849	-0.008693439	0.003849988	6.349956862	0.06753185	-1.83778607
6/15/2004	-0.026276014	-0.015551094	0.009658251	-0.022147006	-0.025194038	-0.002607976	-0.024087828	-1.55E-02	-0.009656948	-0.0107535	0.015253419	-6.126123649	0.01290597	-1.587295426
6/16/2004	0.015471182	-0.000195788	0.014035975	0	-0.022594029	0.016948228	0.005904046	0.004356119	9.08E-03	0.008393256	0.040409538	-2.528309789	0.875635474	-0.75477414
6/17/2004	0.001884233	0.002237941	-0.00802318	-0.026942604	0.001427182	0.007518541	-0.003456763	0.009194224	0.008387288	0.008583744	0.022185951	1.919303128	1.415279086	1.714113476
6/18/2004	-0.004490319	-0.0002896	-0.012630953	-0.001988072	0.004527529	0.001620308	-0.004900569	1.15E-02	0.004621907	0.006572997	-0.04898631	-1.112504349	0.986815082	-0.351971968
6/21/2004	0.019326444	0.005333434	0.006618158	-0.028426773	-0.021789628	0.011116763	0.007260596	-0.007210607	0.003729154	0.000904724	0.036031962	1.446075017	-0.477934978	-2.348102411
6/22/2004	-0.010740761	-2.54E-02	-0.00510157	0.001875054	-0.017431085	0.005398637	-0.021734181	-0.012224871	-0.00288804	-0.004964503	-0.013250194	-6.510953802	-1.318025584	2.06724865
6/23/2004	0.032572084	0.003559664	1.51E-03	0.004587554	0.015714799	0.008457349	0.01713104	0.013564097	0.023268459	0.018225595	0.006647043	-3.224162182	0.323486526	-2.027199752
6/24/2004	0.007196487	-0.01714059	-0.006832443	-0.004587554	0.023505914	0.010174398	-0.007746734	-0.020552373	0.007267759	-0.001531003	0.01439588	5.140096639	1.124089671	0.211149222
6/25/2004	0.014914173	0.003705762	0.018678026	-0.033244059	0.010016778	0.003714715	0.008318186	0.006354992	-0.005298286	-0.000383117	0.001231376	2.741306483	-0.576481459	-0.218762312
6/28/2004	-0.03005415	-6.64E-03	0.015210829	1.28E-02	-0.038158155	-0.02660211	-0.01637425	0.002350177	-0.033274172	-0.020648559	-0.011635235	5.65873426	0.342142584	-3.460081188
6/29/2004	0.016220397	-0.003338179	0.001471671	-0.010835478	-6.64E-04	0.007813429	-0.001245175	0.004593982	0.016608773	0.01153834	0.019358227	-3.43599323	-0.935835392	-0.954983555
6/30/2004	-0.044944354	-0.005376255	-0.03231812	0.018799509	-0.029659764	-0.023703228	-0.025192156	0.010815748	-0.024470904	-0.012495028	-0.011545203	-8.08940167	-1.074188701	4.250503495
7/1/2004	-0.002261506	-0.017007394	-0.005903092	-0.005360089	-0.021997152	-9.17E-03	-0.007181052	-0.004276557	-0.005550811	-0.005540664	0.010323307	4.793770691	0.579821243	4.24148955
7/2/2004	-0.023093952	0.007825402	-0.012105057	-0.036008126	-0.013661222	0	-6.59E-03	0.007206116	0.000583942	0.002752355	0.024158682	-0.57953678	-0.069047987	-0.898760921
7/5/2004	0.00E+00	0	0	0	0	0.00E+00	0	0	0.00E+00	0	0	-0.282633678	0.037476832	-0.075356466
7/6/2004	-0.000386235	0.010928301	0.015727213	-0.02033476	0.001841752	0.027268115	-2.42E-03	-0.003552086	0.026599566	0.016442757	0.021137942	7.216496723	1.413999248	2.359216872
7/7/2004	0.012934606	0.00989827	0.058753504	0.010582109	-0.002409128	-0.002663117	0.00677296	-0.020491415	-0.013770566	-0.014655602	0.011039564	-2.219756495	0.221553904	-1.864616769
7/8/2004	-0.010272619	-0.017120449	0.004297231	-0.021833727	-0.015298032	-0.005960586	-0.016953601	-0.02166216	-0.016751383	-0.017041874	-0.007423767	2.072623725	0.531001655	2.761508776
7/9/2004	-0.011508855	-0.007374573	-0.002146307	0.013450226	-0.006214342	1.49E-02	-0.008872549	-0.014769384	0.004334372	-0.000620375	0.013415258	-2.569739475	0.413382914	-1.560525993
7/12/2004	-0.008178964	0.019775556	0.015457357	-0.004218255	-2.41E-02	0.003843695	9.57E-03	-0.02498223	0.001509175	-0.006805017	0.007211157	-5.734796935	-0.89407127	-0.725443274
7/13/2004	0.000392866	-0.016490383	-0.004948755	-0.0014714	-0.000594177	-2.03E-03	-0.011824573	-0.029692054	0.008056026	-0.005235263	-0.024242212	-4.158137238	-0.937061019	0.449916949
7/14/2004	0.041244546	0.015075541	0.038238931	0.014073156	0.000891133	-1.62E-02	0.017967179	-0.017761743	0.012635303	-0.000538503	0.012194565	-5.626300741	-0.033913128	3.375839971
7/15/2004	-0.034628357	-0.031524242	0.025091827	0.007773699	0.010632114	-0.02757135	-2.70E-02	-0.030113781	-0.019971843	-0.024077845	0.001268963	5.80989179	0.691295186	-0.739991857
7/16/2004	-0.007795249	0.000419225	-0.001831045	-0.006322846	-0.009741774	0.00094451	-0.006446148	-0.014715422	-0.001748222	-0.005348099	0.001152207	-2.288732481	0.89773545	0.06350262
7/19/2004	0.011261997	0.004673767	0.024521923	0.004159514	0.009594878	0.005570171	0.001705107	0.013567017	0.005235524	0.00778214	0.003678165	5.119332283	0.520147649	0.808528469
7/20/2004	-0.001167224	-0.010321314	-0.01029505	0.021955367	0.026242898	0.000703867	-0.009142766	-0.000836033	-0.003487302	-0.002112224	-0.007254335	-6.579615508	-1.301439744	-1.113513445
7/21/2004	-0.055590985	-0.02001894	0.034230013	-0.030291769	-1.92E-02	0.026234048	-0.032230452	-0.011566901	0.018224589	0.010243836	-0.013496424	13.76532392	0.31553462	0.078107222
7/22/2004	-0.030292053	-0.004833573	0.01120681	0.004901526	-0.024364439	2.24E-02	-0.01905808	0.00348414	0.033857831	2.33E-02	-0.014869285	-2.975442623	-1.103341928	2.768751312
7/23/2004	0.029468601	0.015142308	-0.001256479	-0.02623763	-0.008556684	0.000446694	0.019898808	0.011943568	-0.009177522	-0.001690467	0.002493619	4.214281531	0.011711421	1.1527984
7/26/2004	-0.024011158	-0.015373647	-0.016160047	-0.017251506	-0.034353938	0.010292956	-0.012874908	0.030058169	0.015820127	0.019400961	0.022167095	5.010549409	-0.095937546	-0.166635636
7/27/2004	0	-0.007340876	0.006209717	-0.01026625	-0.011613439	0.003676745	-0.004835508	0.026330433	0.002483672	0.009863856	0.001275141	-4.017870999	-0.606404213	1.238872646
7/28/2004	-0.03621452	-0.020585795	0.033096995	0	0.006451128	-0.003087557	-0.022685646	-0.009097264	-0.006626073	-0.006898823	0.003584855	-2.908828	0.115502746	2.137634706
7/29/2004	0.015496783	-0.004649267	0.003066546	-0.004404872	-0.015489483	-0.009394603	0.001166011	0.017331798	-0.010005787	-0.001525022	0.006099334	-3.349931955	1.358356101	-2.008549386
7/30/2004	-0.027290099	-0.009193395	-0.010929071	-0.018011526	0.006351244	-0.00813407	-0.011820007	-0.008923815	-0.007859427	-0.00823158	0	-2.800426836	0.1022785	2.084253245
8/2/2004	-0.005326008	0.01658293	0.028231065	0	0.008039769	0.003291445	0.00802549	0.01612229	-0.002810151	0.003861517	0.013221072	-0.134930807	-0.139875256	0.161722575
8/3/2004	0.00177849	-0.001109421	0.018042687	0.005262657	0.026188837	-0.025873294	0.001363792	-0.015826825	-0.024329328	-0.021783303	-0.001246247	3.988625881	1.71915207	-0.686948121
8/4/2004	-0.017793187	0.005731976	0.002361625	-0.007414668	-0.010300652	0.018828373	0.002090779	0.013692145	0.01294211	0.013912881	-0.027817886	1.33168257	-1.061452029	-1.868754298
8/5/2004	0.025272587	0.00742992	-0.013955096	-0.006089794	0.020496282	-0.001128796	0.012693527	-0.000777378	-0.001139181	-0.001015789	-0.002450839	12.22760055	0.438520219	4.140865849
8/6/2004	-0.01676228	-0.006158275	-0.053427901	0.027787662	-0.017872621	-0.000376549	-0.000191856	0.008518104	0.002310514	0.003924946	0.004895685	6.563608557	-0.49954777	-0.025510956
8/9/2004	0.015880057	0.006059978	0.00628834	0.014648792	0.003385139	0.01294686	0.011114671	-0.011731193	0.01444464	0.006011822	-0.011107977	-1.643672874	0.3872849	1.46638
8/10/2004	-0.015431787	-0.005929978	0.027513327	0.005649733	-0.000922084	-0.003948599	-0.005995165	-0.015429523	-0.00112152	-0.005967809	-0.018752033	-7.877337621	-0.374315976	-0.981463835
8/11/2004	-0.012991296	-0.01258031	-0.037118944	0.007483664	-0.005550431	-0.00914892	-0.010554694	-0.02690115	-0.016774114	-0.018882317	-0.003720823	2.476250707	-1.272413082	2.098756312
8/12/2004	0.053524628	-0.009490833	0.022064896	-0.012566985	-0.036047029	0.000978879	0.005531121	-0.00336306	0.002580993	0.000538068	0.010050336	5.849292024	0.555589736	1.440376221
8/13/2004	-0.007733389	-0.003377856	0.004940569	-0.000566412	0.010205797	0.018271137	-0.004229759	0.022608957	0.025645821	0.023743142	-0.013905762	-5.310863187	0.078063885	1.827576457
8/16/2004	-0.020860566	0.010183441	-0.029540321	0.047575343	0.000475851	0.003246277	0.00743819	-0.029677572	-0.005004672	-0.011402532	-0.032262841	-2.769279215	0.515037234	-1.902113758
8/17/2004	0.026439804	0.017547097	0.001901744	0.004850454	0.065519248	0.001324991	0.023203555	-0.017108614	-0.003646582	-0.007020379	-0.010527732	-3.446095939	-1.679751541	2.919686894
8/18/2004	0.011492408	-0.020777617	0.025171344	-0.036686293	0.021888498	-1.69E-03	-0.011983508	-0.006189372	-3.96E-03	-0.004334524	0.023533427	-5.124147107	-0.516526584	1.204967737
8/19/2004	-0.002134108	0.023397278	0.048518102	0.009988984	0.006517512	-0.014921772	0.015806713	0.008070054	-0.024247463	-0.013298968	-0.00382221	3.810243162	1.033776602	2.223006248
8/20/2004	-0.007634607	0.003487918	0.003963308	-0.00498202	0.050939543	-0.000448867	0.002184777	0.00686573	-0.003187308	0.000226886	0.005174975	-5.548815502	-0.29497719	-1.899411505
8/23/2004	0.043474119	0.024705121	0.011506936	4.54E-02	0.003697368	-0.002022397	0.023450585	-0.016515479	-0.005209675	-0.008246248	0.005148332	-1.400529428	-0.861227851	-3.109718032
8/24/2004	-0.007821754	-0.023936585	-0.031781401	-4.25E-03	0.011145963	-0.020146092	-0.015449617	-0.02227406	-0.022091192	-0.021876234	-0.016892085	-3.809033163	-1.362392403	-0.780337138
8/25/2004	0.010292111	-0.014769991	-0.020846676	0.004781732	-0.023800877	-0.003832597	-0.011629385	0.00086179	-0.004792984	-0.0029502	0.003971214	-2.860385902	-0.0567662	-4.110645292
8/26/2004	-0.009876726	0.000779369	0.023235807	0.012989475	-0.033930192	-0.009103596	-0.006170551	-0.005614959	-0.005979617	-0.006304123	-0.009207481	-0.966047679	0.227411588	-1.177146229
8/27/2004	-0.017850135	-0.012633613	0.005206408	-0.011577046	-0.013117305	-0.003649214	-0.016834141	0.011840827	-0.002437259	1.79E-03	0.007844154	-1.683854904	0.871369046	-0.846468578
8/30/2004	0.040678239	0.005783354	0.001778832	-0.020498	0.060112388	0.011215649	0.020531695	0.020232669	0.018847992	0.018252345	0.009135866	4.426325651	0.239068109	-2.009517217
8/31/2004	0.010820082	0.019989933	-0.019441318	0.00681984	0.055281777	-0.00570813	0.014747067	0.014471129	0.002668748	0.005213512	0.033118811	-0.774342403	0.785549151	-1.251452077
9/1/2004	0.015816118	0.021510604	-5.54E-02	0.018430435	-0.008308499	-0.022451759	0.020052625	0.0124289	-0.018797283	-0.009431851	0.02222183	-2.797489589	0.832336097	3.285314781
9/2/2004	-0.013409667	-0.02249085	-0.004479291	4.03E-03	0.012308246	-0.002772828	-0.02212631	-0.022296547	-0.003603989	-0.009427868	0.003714025	-4.81577864	0.330602361	-0.598251803
9/3/2004	-0.026589214	-0.011388124	-0.01080046	-0.028020986	-0.056552638	-0.004213545	-0.018483266	0.001147567	-0.00060193	-0.00051596	-0.00860971	-3.366338813	-0.483893129	0.047240281
9/6/2004	0	0	0	0	0	0	0.00E+00	0	0	0	0	-0.647256628	0.034040564	-0.101016724
9/7/2004	-0.048119828	-0.005854656	-0.060290399	-0.018882188	0.022500107	0.003022833	-0.019501935	-0.004179298	-0.004259253	-0.003289631	-0.030008775	0.741646423	0.052501615	-1.566591575
9/8/2004	0	0.008384492	0.006007055	0.005665738	0.006903904	0.01286369	0.004159998	-0.016894077	0.014723543	0.004696167	0.022384552	-0.331837689	0.001569289	-1.297584807
9/9/2004	-0.002550085	0.001315925	-0.009455929	0.037909063	-0.015332612	-0.004243288	-0.000286342	0.012171394	0.006602529	0.006910103	0.001647059	-0.714799877	0.53235812	3.600999637
9/10/2004	-0.017330246	0.043267779	-0.011466422	0.002628583	-0.030834639	0.020112932	0.009973487	-0.000736648	0.031800925	0.020402762	0.028392892	-2.198634783	0.272658165	-4.585308167
9/13/2004	-0.001762892	0.008054677	-0.000699178	0.041647695	0.032311447	0.008224173	0.00085026	0.009221484	0.010034483	0.009573359	0.009778361	-4.939590952	-0.299948554	2.34010677
9/14/2004	-0.009662767	-0.012365925	1.35E-02	0.005858248	-0.037730008	-0.003527341	-0.011539959	0.001563396	0.010265359	0.005852972	0.030970505	2.052447551	0.543873818	0.776731515
9/15/2004	0.001735532	0.016531176	0.004131526	-0.009726724	-0.00516797	-0.001768347	0.00893967	0.01662832	0.001981114	0.005952798	-0.001207398	7.46900063	0.268418846	-1.531336884
9/16/2004	-0.016452237	0.003524816	-0.019778577	0.018036561	-0.053351736	0.005831368	-0.004935469	0.010900123	0.007001426	0.008044667	-0.013935196	-1.320728762	0.065246119	0.499585101
9/17/2004	-0.007668088	-0.013316109	0.005417226	0.003799459	0.017715125	-0.005600536	-0.00941622	0.022342261	-8.72E-03	0.001238719	-0.01300321	-2.94874517	0.989632467	2.570197227
9/20/2004	-0.016857299	-0.011370824	0.008848848	0.011964414	-0.021266476	0.017767062	-0.012516171	0.012602313	0	0.006170682	-0.01913716	2.213601981	0.58036782	1.227589035
9/21/2004	-0.002736741	0.017437895	0.012190038	0.024144099	0.015006902	-0.005380635	0.007798727	-0.001762633	-0.003376033	-0.003168738	0.01913716	-5.576301589	1.772952017	-0.650950677
9/22/2004	-0.007412794	-0.025949739	0.022609365	0.022953374	0.019808354	-0.00091227	-0.017719395	-0.002158557	-8.79E-03	-0.005702555	0.0141163	6.737301302	-0.211796566	3.357461371
9/23/2004	-0.00093633	-0.001282369	-0.002672905	-0.030295785	-0.005599038	0.001368093	-0.004676701	0.025217125	-0.001439259	0.007376196	0.026674102	0.751462141	-0.594807308	0.874917692
9/24/2004	-0.02686828	-0.010108477	-0.04289423	0.023746565	-0.03755208	-0.004949186	-0.014062693	-0.005281618	-0.00574415	-0.005471728	-0.016161086	-3.765615029	0.153849704	0.39138197
9/27/2004	0.014236136	-0.004227157	-0.002097536	0.035501231	0.021735165	-0.016391917	0.004692969	-0.028616631	-6.32E-03	-0.014709425	0.045303352	1.706613526	0.52371462	1.134024101
9/28/2004	0.000948227	-0.014544137	-0.006847538	-0.058607181	-8.78E-04	0.003485539	-0.005544054	-0.014671654	0.00257322	-0.002697843	-0.011108287	-5.674951315	0.578858868	-0.532218384
9/29/2004	0.003736731	0.010729156	0.00263922	0.015883434	-0.020558293	5.86E-03	0.00389903	0.010999011	0.01460223	0.012394727	0.005622462	-5.450149921	-1.62859002	0.414424404
9/30/2004	-0.012255521	-0.03842509	0.002807512	-0.000630517	-0.014600997	-0.005627303	-0.02342122	0.008022625	-0.007391956	-0.002404275	0.008846819	0.071673446	0.2306194	0.019573044
10/1/2004	0.014142225	-0.008869285	-0.002104895	-0.027009233	0.013554424	0.006318893	-0.000459758	-0.00653209	0.011382915	0.00515763	-0.017879344	-4.919479527	0.94505531	-0.402814071
10/4/2004	-0.017445481	-0.004929931	-0.018072781	-0.050671083	0.00730311	0.007499844	-0.011098095	-0.0284007	0	-0.007791149	0.003410063	4.137459196	0.040605509	-0.14514773
10/5/2004	-0.0024005	0.011755992	0	0.025241118	-0.002081166	0.006459725	0.007873854	-0.01513075	0.006220654	-0.000223499	0.013315213	3.925987761	1.759576592	0.853584422
10/6/2004	0.004268899	-0.014058571	-0.012775702	-0.00633441	0.02599838	0.000681534	-0.001282347	0.015845583	0.000560603	0.005216822	-0.011083662	-4.907616626	0.539911556	0.850096153
10/7/2004	0.002676738	0.003106332	-0.010742024	0.00633441	-0.02302661	-0.007598821	0	-0.010879713	-0.007644614	-0.008620165	-0.005641614	7.937673679	0.840494506	1.010084723
10/8/2004	0.008934147	0.001374698	0.02423265	-0.012204448	-0.000445203	-0.007964508	0	0.009449536	0.003415859	0.003760918	0.013465718	4.153390626	0.79891127	0.71577435
10/11/2004	0.022038557	0.000579506	0.024182628	-0.017648515	-0.017670421	0.000384364	0.005170616	-0.006049749	0.001951414	-0.000625838	0.027322117	-2.14364073	-0.316759881	0.751797884
10/12/2004	-0.045590457	0.023303697	-0.013696439	-1.80E-02	-0.037873985	2.00E-03	-0.001891084	-0.030598116	0.000594589	-0.008622679	0.005416744	1.826505184	-1.092209523	-0.891786468
10/13/2004	-0.005293716	0.002903423	-0.003542335	-0.009457163	2.56E-02	-0.007777346	4.75E-03	0.005815507	-0.004235892	-0.001715421	-0.021741107	2.360295792	-1.58526226	3.908526092
10/14/2004	0.007712682	0.00734027	0.015318549	-0.007417908	0.012312993	-0.005970167	0.0034056	0.002632273	-0.002856101	-0.001537349	0.014169964	6.358126119	1.544545271	0.995498906
10/15/2004	-0.004795243	0.015707614	-0.007013881	0.018964572	-0.015069925	0.000699654	0.010549526	0.030446589	7.36E-03	0.013483956	-0.010842173	-8.37624876	-0.529475495	0.161981522
10/18/2004	0.002860539	-0.013828993	0.006314703	-0.010843058	0.012952562	0.003645817	-0.010448045	-0.026563497	0.003361791	-0.005641132	-0.022149648	-3.208073505	-0.484776258	-2.100762295
10/19/2004	0.022783736	0.011855514	-0.011077036	-0.01220714	0.023787493	0.003401101	0.014956844	0.021245423	0	0.006845817	-0.002231551	2.2606645	-0.153611649	-0.389110751
10/20/2004	0.004721221	-0.017517056	-0.009057872	0.023050198	0.009417374	-0.013752596	-0.008987583	-0.009064751	-0.023268088	-0.017770448	0.012264903	-1.889816655	0.108311694	2.737344674
10/21/2004	-0.007042782	-0.00748482	0.004805562	0.011930633	-0.046464225	-0.006514681	-0.007695851	0.018860748	0	0.004980541	-0.001156617	-2.532000401	0.316657795	-1.360629698
10/22/2004	0.001895555	-0.007971295	0.009718249	-0.005861075	-0.003073143	0.012287378	-0.007448254	-0.014318101	0.011718361	0.003786688	-0.011108287	4.454259762	0.845630707	0.761635891
10/25/2004	0.02459792	0.02165329	0.000703111	0.00654836	0.018903002	-0.002102395	0.020827224	-0.010562385	-0.009699722	-0.008994208	-0.022702573	8.3550523	0.573003107	-1.07591436
10/26/2004	-0.002312354	-0.000881024	0.005607164	0.002744427	0.001659751	0.005984086	0.001503383	0.010974331	0.000839899	0.004575009	0.013726236	-0.496423416	0.035797493	1.057753369
10/27/2004	-0.019024155	0.010882622	0.008871938	0.027204516	0.004512643	-0.002016599	0.000500626	-0.005679193	-0.007178637	-0.006074361	-0.01024986	-4.33203531	-0.164965612	-5.230783743
10/28/2004	0.003297845	0.01088547	0.010166367	-0.002503548	-0.032954927	-0.005527672	0.005888534	0.007530855	-0.004338843	-0.000818777	-0.023037438	-2.684321033	-0.996657439	-2.199442555
10/29/2004	-0.003769855	-0.014917719	-0.010859367	-0.04337371	-0.007316916	-0.02714311	-0.013827876	0.016512453	-2.08E-02	-0.009969899	0.004650141	5.116593509	0.792356858	1.227789409
11/1/2004	-0.022729336	-0.029971476	-0.010978589	-0.002796227	-0.022437345	-8.05E-03	-0.022860471	0.025156048	-0.006227948	0.003624439	-0.016483278	0.337618068	0.056719088	-3.245076721
11/2/2004	0.007602038	-0.007469202	0	0.020097697	0.026180331	-0.001942691	-2.38E-03	0.009712148	-0.002376128	0.001601574	0.004705364	-0.648067946	-0.597901968	-0.48361258
11/3/2004	-0.013366022	-0.005251258	0.004719876	0.018860469	-0.012689134	-0.000972763	-0.00638416	0.028298327	0.004468033	0.011637024	-0.017817341	-14.37659281	-0.14720974	1.492905206
11/4/2004	-0.023941171	0.011065452	0.071501059	0.009715319	-0.027490943	-0.021063763	-0.001980612	0.027427188	-0.015584731	-0.001718835	0.009624713	-2.126972924	1.083055433	-5.414707546
11/5/2004	-0.00194228	0.018635627	0.041503691	0.012753796	1.46E-03	-0.004399625	0.015787486	-0.023732778	0.003601826	-0.006585993	0.005842713	-1.464370231	0.220823211	1.249741686
11/8/2004	0.000448553	0.018553614	0.089914739	0.027114251	0.008539486	-2.67E-03	0.010574541	0.000850621	0.015182018	0.008259634	0.014127828	-0.772243771	-0.453096407	-0.671338921
11/9/2004	0.009866952	-0.00766256	0.005112195	0.010516349	-0.002248636	-0.010903404	0.002131981	-0.003691263	-0.000173602	-0.002624792	-0.010549207	-1.810827547	-0.642866465	-3.075057446
11/10/2004	0.028022849	-0.000812343	-0.056525386	0.023961682	-0.01294726	0.014816326	0.009035674	0.02685039	0.021436017	0.022492995	0.010549207	-4.509609586	-0.534207131	3.262824262
11/11/2004	-0.010077474	-0.00080787	0.021793168	0.009395525	-0.003753574	1.39E-02	-0.000100508	0.005156074	0.026793455	0.01808971	0.005727519	-1.142950671	0.049213746	-3.147498389
11/12/2004	0.010077474	-0.0039803	-0.018053169	-0.010634299	-0.003111441	-0.012617163	3.21E-03	-0.006819046	-0.009942721	-0.00917959	-0.015161027	1.66220661	1.238993328	-1.347931128
11/15/2004	0.020231492	0.01033743	0.027685467	0.120568122	-0.018874733	0.00826451	0.013187879	0.00442846	0.007690169	0.006652686	0.019763271	0.120877332	-1.001165633	0.0533111
11/16/2004	0.008846509	0.013262553	-0.039551923	-0.052588055	0.001670007	0.003368805	0.008712614	-0.010549792	-4.85E-03	-0.005730925	0.020559045	-1.665958604	-0.52237975	-1.253682529
11/17/2004	0.022850766	0.020630343	-0.04544129	0.021481565	0.011282681	0.004827962	0.018837337	-0.005784677	0.01103592	0.004770772	-0.020559045	-0.566346876	0.959489511	0.538919879
11/18/2004	0.003637194	-0.008288628	-0.000632711	0.007059185	0.016688869	-0.029323728	-0.006998267	4.11E-03	-0.033445916	-0.020602004	0.010332356	-2.223620694	-0.37797205	-1.142204265
11/19/2004	-0.008156615	-0.019611255	-0.007464499	-0.018028737	-0.000811622	-0.000756843	-0.01818143	0.003070484	0.001158038	0.00160335	-0.00335989	3.286717674	0.946564734	3.980507726
11/22/2004	0.007248556	-0.020102782	-0.02550994	0.024060034	0.016268378	-0.010996558	-0.011059701	0.00851069	-1.46E-03	0.000756245	0.014657014	-4.094301047	-0.087344035	0.158467582
11/23/2004	0.012100017	-0.009180533	0.024233819	0.000978405	-0.009955124	0.002039256	-0.001796946	0.005328446	0.021883302	0.014129518	-0.002249238	-3.151265995	0.353997413	-0.010307917
11/24/2004	-0.013008901	-0.001336878	0.003028132	-0.010815472	-0.01462965	0.025228677	-0.00330281	0.011388088	0.0236321	0.019709776	0.012361624	-0.364993381	0.272099059	0.696910427
11/25/2004	0	0	0	0	0	0	0	0	0	0	0	-0.502048368	1.060100892	-1.128610327
11/26/2004	-0.009960788	-0.022245419	0	0	0	0.006106133	-0.014337887	0	0.000260552	0.000859402	0	-0.043819372	0.095355318	-0.114890114
11/29/2004	-0.016575988	-0.007833505	0	0.062276397	0.024105349	0.011125769	-0.010684354	0.0109015	0.001659427	0.005781724	-0.00893623	3.52177672	0.163353629	0.746365487
11/30/2004	-8.82E-03	0.00265772	0.031485097	-0.004122072	0.018372389	-9.77E-04	-0.002212447	0.01370494	-0.006392507	0.000939047	-0.005679702	-0.541121371	-0.306684373	-1.021606886
12/1/2004	-0.012703399	-0.010545176	0.004768873	0.011657305	-0.020132248	-0.006535971	-8.28E-03	-0.016306888	-0.007553898	-0.010378342	0.006747736	-2.522077902	-0.442987558	-7.465447919
12/2/2004	-0.013833738	-0.006444686	-0.004152255	-0.008066159	-0.006103456	-1.15E-02	-0.004580955	0.000269481	-0.009906156	-0.006617528	-0.009007138	-0.592205609	-2.168274889	-2.915630728
12/3/2004	0.009531217	0.025595698	0.034384304	0.00145937	-0.027936147	-0.001908793	0.019121041	-0.007935118	-0.004839554	-0.005570075	-0.002264518	-0.648354946	0.042455833	-1.764869885
12/6/2004	0.00758863	0.005258247	0.002379537	-0.003053843	0.002647255	-0.004913196	0.006784875	-0.026883586	3.71E-03	-0.007446051	0.006778228	1.25774764	0.235551078	0.876147861
12/7/2004	-0.013595231	-0.018359041	-0.015870972	-2.53E-03	0.015249947	-0.010152371	-0.020598103	-0.013010901	-0.007427516	-0.009585938	-0.018178384	3.269666194	-0.147917286	-3.204268432
12/8/2004	0.012834196	0.006021636	-0.022126484	0.00664366	-0.01376394	0.00487929	0.00662117	-0.001036904	0.009126072	0.005312333	0.00457567	-3.647682798	-1.508843945	2.372922699
12/9/2004	-0.005391363	0.009645807	-0.007278391	-0.001060024	0.006086046	-0.022404196	0.00180287	-0.008714652	-0.015459472	-0.014050296	-0.009172373	-3.125516029	-0.510997288	1.649906943
12/10/2004	0.012267176	-0.01749135	-0.011096465	-0.006650729	-0.012873589	-0.00775398	-0.008527845	-0.001047071	-0.001149697	-0.001837536	0.003394845	-1.669510086	-0.255456151	-4.263105907
12/13/2004	0.024091926	0.005776058	-0.008047381	-0.035591912	0.021364822	-0.001471416	0.013353811	0.00796817	0.009764059	0.007908712	0.002293203	-2.354463931	0.531769122	-0.007340148
12/14/2004	0.007308193	0.004827989	-0.005560424	0.001658146	-0.013752673	-1.04E-02	0.005770769	-0.012837147	-0.010610268	-0.011323831	-0.013838771	0.802327814	0.179202598	1.823688197
12/15/2004	-0.008646912	0.006420602	0.0422675	0.066882865	0.002962965	0.014164912	-4.58E-04	0.016703435	1.78E-02	0.017004404	-0.004655812	-3.426207661	0.398749646	4.819894063
12/16/2004	-0.005976806	-0.014943189	-0.007973057	-8.04E-03	0.016302937	-0.005884915	-0.01060162	0.011975071	-0.001131711	0.002651701	-0.008256211	-1.469412596	-0.992571595	0.850402259
12/17/2004	0.003664452	0.020520148	-0.033179882	0.044553633	0.015245421	0.016783972	0.011925315	0.007135276	0.021090876	0.016024861	0.018756446	-3.294776535	-0.965379039	5.343381676
12/20/2004	0.008253649	0.003501896	-0.005585269	0.023744734	-0.003190304	0.005023211	0.006541771	-0.010208905	-0.001403188	-0.003568014	0.027330624	-1.863129083	1.44165034	-3.016360134
12/21/2004	-0.003219578	-0.003635979	-0.012074525	-0.016549566	-0.008342741	0.021591127	-0.003544487	0	0.016035069	0.011485163	-0.003322084	-3.134240867	0.216764549	-0.222257031
12/22/2004	-0.003183761	0.004529157	0.009510832	-0.036889687	-0.020837479	-0.005667626	0.001013993	0	-0.000289264	-0.000819089	0.001072846	-1.75672459	-0.482406455	-3.044724062
12/23/2004	0.005944033	0.009230495	-0.022224939	0.037384002	0.004104085	-0.00075254	0.007924332	0.009562344	0.004394202	0.005505153	0	-2.715219796	0.694035793	-1.070449656
12/24/2004	0	0	0	0	0	0.00E+00	0	0	0	0	0	-0.888781579	0.2933729	-0.382972281
12/27/2004	0.010420093	-0.015121687	0.007680404	-0.003837351	0.00049136	3.26E-03	-4.08E-03	0.013126078	0.002461284	0.005986762	0.014583259	7.067634823	0.418908537	-6.566796974
12/28/2004	-0.013180366	0	-0.001955353	0.004825249	0.029366421	-0.009718575	-3.54E-03	-0.013865518	-1.35E-02	-0.013132109	0.003375887	-1.057133524	-0.111853512	1.097161685
12/29/2004	-0.004108488	-0.005704396	-0.014126385	0.02570961	-0.004302453	-0.027483167	-9.52E-03	0.021496369	-0.021488619	-0.007936722	0.004413626	-3.864102669	-0.563198556	4.62635893
12/30/2004	0.005029426	0.012268534	0.005115101	-0.039629795	0.017099847	-0.018780305	0.009163634	0.013840429	-0.009066667	-0.002397717	-0.002204378	6.834442222	0.937365445	-0.854304715
12/31/2004	0	0	0	0	0	0	0	0	0	0	0	5.778935265	0.689826561	-0.251620988
1/3/2005	-0.021681318	-0.018819448	-0.012920504	-0.006277485	-0.014548011	0.005715055	-0.018050755	0.003919478	0.006550859	0.005527882	0.014294155	5.887878311	-0.930749474	-1.710403928
1/4/2005	-0.019808271	-0.016337718	-0.00267112	-0.016124262	0.008248778	0.029543481	-0.012879281	-0.002581566	0.023195143	0.015206306	-0.015450772	-0.508398332	-1.404538535	5.529019997
1/5/2005	0.003782895	0.013367196	0.002004009	-0.02948457	0.025116366	-0.009579273	0.007809692	-0.009853179	-0.011956292	-0.011004711	-0.005485824	0.401283675	-0.559179383	-0.607710387
1/6/2005	0.010365251	0.027550037	-0.007872078	-0.017419495	0.004150978	-0.007331727	0.026661423	0.000629921	-0.011802465	-0.007114072	0.001057306	-3.976161979	-0.02204782	4.569858885
1/7/2005	0.01818658	0.005369209	-0.027445684	-0.00578464	0.016282791	0.010420798	0.003025263	-0.008855213	0.003839539	0.000348205	-0.031670298	-1.400881045	-0.669833167	0.265894554
1/10/2005	0.011453503	-0.009350327	-0.004851014	-0.006768673	0.014535357	0.025461304	-0.001914937	0.002628599	0.013747161	0.011337205	-0.022056474	-2.459185482	0.302750932	-0.738337954
1/11/2005	-0.009643632	-0.004134566	0.001388407	0.000543183	-0.022263254	0.016894812	-0.003891547	0.025912815	0.009211573	0.010231035	0.003561892	-0.938561672	-0.195937509	0.877775172
1/12/2005	-0.017634171	0.003903062	0.012238367	0.032982494	0.008331488	-0.006839465	-0.011817578	-0.006282373	-0.005536234	-0.000340774	0.008188604	-5.397053784	0.37628266	0.671970254
1/13/2005	0.005130509	0.003088675	0.012598056	0.022469937	-0.006659628	0.000248026	0.001740644	0.011034229	-0.008051285	-0.000298272	0.011505085	1.231197872	0.538975941	3.075837662
1/14/2005	-0.03220314	-0.030784612	-0.003219523	-0.009938772	-0.002432721	-0.002483034	-0.025645752	-0.000351216	-0.004197966	-0.002560274	0.012558355	-3.590164659	-0.124460267	0.529568358
1/17/2005	0	0	0	0	0	0	0	0	0	0	0	-0.825260156	-0.019695535	-0.060818531
1/18/2005	-0.011606489	-0.00240285	-0.00271924	0.042040606	0.011653556	0.006854716	-0.005631149	0	0.003051834	0.002389793	0.001075269	-0.254625787	0.373934942	-0.413884398
1/19/2005	0.008255426	0.009607163	0.002040123	-0.002864796	0.02643064	-0.018859862	0.007466253	-0.002902249	-0.016618319	-0.01183395	0.003433111	5.017534855	0.22544715	-1.572617845
1/20/2005	0.010549336	-0.013826836	-0.000679579	-0.020414015	-0.007944723	-0.001006965	-2.52E-03	-0.023526303	0.000299785	-0.008620183	0.010123162	4.847166475	-0.681133458	-0.292664682
1/21/2005	-0.012497135	0.001125804	-0.008019837	0.012147435	-0.012934098	0.004189014	-0.003366652	0.012812073	-8.66E-04	0.004774107	-0.009052727	3.846016709	0.862406569	2.814240189
1/24/2005	0.00626809	-0.003144064	0.026542003	0.013491772	-0.011285952	-1.64E-02	0.001105933	-0.003924722	-0.010858743	-0.009002997	0.00224419	2.047222463	1.514044898	-0.809325496
1/25/2005	0.011462272	0.003155414	0.000667111	0.01049198	0.007237667	0.00449439	5.93E-03	0.004636656	0.006582948	0.005576628	0.009032525	-4.196972274	-0.364194736	1.704800939
1/26/2005	-0.005714713	-0.004879673	0.030862594	-6.16E-03	0	-0.001693624	-0.003879428	-0.01514841	-0.002278974	-0.006931908	0.034927155	-5.216974029	0.64272855	-2.830365517
1/27/2005	-1.40E-02	-0.019308769	0.001292407	-0.018202722	-0.064378278	0.000254227	-0.016844511	-0.002351027	0.003717414	0.001093111	-0.00861809	-2.361653007	-0.045553228	-0.034492024
1/28/2005	-0.003375489	2.55E-03	-0.009571003	0.020054231	-0.01176579	3.21E-03	0.000480654	-0.000271628	0.000267389	0.00043691	-0.007550328	-0.625904722	-0.774767545	-2.738103264
1/31/2005	0.001469004	0.003556933	-0.023918666	0.000493157	0.00952004	2.95E-03	4.00E-03	0.003254681	0.007391656	0.005358439	0.007550328	-3.692978651	0.310424602	1.51454203
2/1/2005	-0.015185422	0.003502766	0.023266457	0.004304785	0.002726327	0.004033958	-1.54E-03	-0.00561189	0.001988402	-0.000521512	-0.029699977	-7.15148423	1.085961524	-3.952370629
2/2/2005	-0.003433779	-0.012266847	0.026556642	-0.008504396	0.008769888	-0.009776732	-0.009310855	-0.026955314	-0.002851272	-0.012334496	-0.015726454	-4.316255183	0.332425106	-1.613199946
2/3/2005	-0.006501648	0.004370697	-0.005574594	0.003706453	-0.026380812	-0.001440861	0.000215019	0.001025211	0	0.000176025	0.014664432	0.128298825	0.019635929	-0.539799922
2/4/2005	-0.004979764	-0.006715904	-0.01140483	0.048267387	0.00195408	-0.005272569	-0.00414726	-0.002798509	-0.000830386	-0.002070257	0.015499282	-5.608621971	0.431402024	-0.835411915
2/7/2005	0.004979764	0.018335096	0.025362233	0.024491968	0.007132467	0.005866117	0.01436098	0.018327059	0.005368696	0.010046808	-0.006613156	3.382122955	0.030002137	-2.390567981
2/8/2005	0.005404337	0.002082131	-0.011405161	-0.004827596	-0.005506979	0.00810473	0.00217894	-0.004688586	0.001684197	0.000174596	0.016503404	-1.392246823	-0.209969731	0.351245803
2/9/2005	0.012497683	-0.002453363	-0.037826115	0.011570093	0.012107663	-0.002694285	0.004555093	-0.003045547	-0.007617949	-0.005382827	0.01122855	2.666160516	0.123878157	0.204873717
2/10/2005	0.008490224	0.018745568	0.017060781	0.017051963	0.041335342	-0.011276562	0.018015674	-0.027455461	-0.016020183	-0.019496386	0.019276239	-4.479475598	1.002272246	2.15610259
2/11/2005	0.021274312	-0.001645095	-0.003421592	0.002013423	0.01178555	0.0007671	0.00620895	0.010396086	0.001148028	0.004375398	-0.001508372	-1.710813375	0.19936074	-0.226145337
2/14/2005	0.01834479	0.017614898	0.000652635	-0.006952259	0.00606798	0	0.015914369	0.000657926	0.001450033	0.001024111	-0.005347876	0.010881909	0.605665162	-0.035394649
2/15/2005	-0.00136307	-0.007600092	0.01970348	0.04413371	0.009483024	-0.0007671	-0.005344748	0.005808523	0.000842077	0.002444717	0.00745896	-2.80119683	0.124566021	-0.744991689
2/16/2005	-0.001412031	-0.02129127	-0.004487906	-0.009193727	-0.001799371	0.00552699	-0.015222716	0.012255283	0.0074467	0.008927841	-0.023573536	-2.411469214	0.958281193	1.060734358
2/17/2005	0.033532526	9.74E-03	0.019408818	0	-3.61E-03	0.001186441	0.016089997	-0.000646144	-0.004286821	-0.002334751	0.006456594	4.983158267	1.022218972	-2.299970127
2/18/2005	0.004952417	0.001373861	0.002517704	0.006714342	0.017469649	-2.12E-02	0.002902464	-0.013292011	-2.14E-02	-0.018427548	-0.009649018	-5.27137285	0.679328938	0.565350662
2/21/2005	0	0	0	0	0	0.00E+00	0	0	0	0	0	-1.125564693	0.282725642	-0.391112305
2/22/2005	0.047874658	0.058717935	-0.006780756	-2.57E-02	0.040182358	-0.001211912	4.87E-02	0.009220947	1.17E-03	0.003766483	0.017180093	15.40177361	1.502502934	5.323977267
2/23/2005	-0.000821213	0.010444304	0.01101506	0.053157558	-0.011008761	0	0.002273553	0.025176411	6.42E-03	0.012541859	-0.007531076	-4.911703332	-0.353248982	-0.010488005
2/24/2005	-0.014722803	-0.01072196	0.017683104	-0.01844054	-0.002735192	4.32E-03	-0.008442963	-0.006985739	0.002005746	-0.001017047	-0.01513075	-7.796378477	0.327714649	-0.540788439
2/25/2005	0.051775867	0.035971289	-0.001230769	-0.033499598	0.028843372	-0.005361479	3.96E-02	-0.01006505	-0.002005746	-0.005367652	-0.01431058	-1.999019887	2.013762412	-2.019719159
2/28/2005	0.028546964	0.031151629	0.045000445	0.034782335	0.021476406	0.003030174	0.022368775	0.001011076	-0.000578674	0.000444701	0.015450772	4.21532772	1.008385862	-0.195540411
3/1/2005	-0.014192155	-0.020100674	0.012576943	-0.000854975	-0.013385972	0.009635312	-0.017416651	0.013686345	0.005196052	0.008852749	-0.012089777	-0.493077176	-1.273855692	1.10059128
3/2/2005	0.022579639	0.005420948	-0.018332991	0.000854975	-0.007950387	0.003589441	0.00715118	-0.008006594	0.003482851	-0.000705343	-0.002204378	3.158744743	0.49282035	2.35490374
3/3/2005	0	-0.007884824	0.005167207	0.012210164	0.006560146	2.27E-02	-0.005056256	0.019270511	0.021637627	0.020903643	-0.006642441	3.173413676	1.20040894	-0.001538959
3/4/2005	0.003967544	-0.003325876	0.017805491	0.008092955	0.013953393	0.001666528	-2.05E-03	-0.005931535	3.66E-03	-8.64E-05	-0.01234715	-8.125578886	0.886068653	-1.170375222
3/7/2005	-0.022039348	-0.013695705	0.00907199	0.048426213	-0.015484894	0.003573658	-0.016776315	0.013697005	-0.010487929	4.32E-05	-0.010226689	1.354079763	-0.57948934	0.884643315
3/8/2005	0.015297208	0.014817834	-0.004021838	0.020140872	0.021230464	0.010398707	0.011730754	0.021375665	-0.005302222	0.006500378	0.020349851	0.736764509	5.31E-01	0.796742133
3/9/2005	0.006382104	0.009478807	-0.017714998	-0.008342788	0.009232924	0.019351771	0.00872024	-0.001654981	0.016415285	0.010075652	0.004443041	1.952119852	-1.19E+00	1.673373168
3/10/2005	0.015365677	0.02109348	0.008606282	0.04707091	0.012357444	-0.001934548	0.018538216	-0.023729778	-0.017686656	-0.017915789	-0.003383382	-1.962657299	-1.864406747	-0.554742995
3/11/2005	0.035721539	0.027767558	0.028775874	-0.010492085	0.018909654	-1.36E-02	0.027599738	0.0555602	-0.019267116	0.00946936	0.022100926	1.77995444	0.756843432	1.00955044
3/14/2005	-0.00985719	-0.011898718	-0.017941532	-0.014355687	-0.010137668	-0.002210669	-1.30E-02	-0.025053681	-0.003213348	-0.011417371	0.006505263	-3.55536128	-0.659507474	1.319818131
3/15/2005	0.037380487	0.035365914	0.00730087	0.016159457	0.009744612	0.004334853	0.035215217	0.003802615	0.003520468	0.003719567	-0.009825802	5.12656303	0.06742005	0.508436065
3/16/2005	-0.011083124	-0.019882147	0.024375987	-0.003991642	0.002748153	0.001712399	-0.015777265	0.019983586	0.003780079	0.009709231	0.001142679	2.592531662	0.116970369	2.602970194
3/17/2005	-0.002958859	0.013125888	0.000556638	-0.001906397	-0.046544908	-0.002365514	0.002595633	-0.006787164	-0.010215152	-0.007983903	-0.00332779	-1.646555818	0.493401315	-0.752449433
3/18/2005	-0.034069711	-0.024728624	0.007622516	-0.021506205	-0.007696575	-0.015555229	-0.024461971	-0.008463397	-1.45E-02	-0.012271157	-0.009945123	-1.691212733	0.620034592	-0.212174354
3/21/2005	-0.035311726	-0.038804644	-0.062083991	-0.019291937	-0.016274092	0.007272759	-0.033420368	0.010929071	0.005628142	0.007865673	-0.030334484	2.938302281	-0.602250061	0.653517569
3/22/2005	0.0012054	0.005419373	-0.001175952	0.005352377	0.024928586	0.000247005	0.002046322	-0.012561584	0.000900339	-0.004338025	-0.00108507	4.626192431	-0.266634508	-0.422541421
3/23/2005	-0.006405243	-0.019956358	-0.086276245	-0.047575007	-0.015715791	-3.38E-03	-0.015450469	-0.014552011	-4.75E-03	-0.008294455	-0.013883798	-1.373170349	-2.461381264	-1.674450641
3/24/2005	0.008811693	0.006497694	-0.002407899	-0.035346825	0.019810801	0.007734754	4.66E-03	-0.000349071	0.007414884	0.004505005	0.004612858	-5.111233852	-1.202144173	2.6902906
3/25/2005	0.00E+00	0	0	0	0	0	0	0	0	0	0	-0.854927709	-0.047751433	-0.034774409
3/28/2005	-0.004778454	-0.007162259	-0.008878902	0.011850883	0.044884023	0.015857214	-0.001080751	0.002528006	0.010542137	0.008214045	-0.006927291	1.95819042	-0.340324341	-0.964662968
3/29/2005	-0.002821559	-0.005216992	0.0069484	-0.00244408	-0.00705793	0.005471089	-0.002683428	0.014005589	5.81E-04	0.006213344	-0.010537505	5.05869136	0.505623573	0.2098507
3/30/2005	0.026881733	-0.006298243	-0.001289075	0.02386447	-0.00381103	-0.006197452	0.002589394	-0.006632524	-0.007607727	-0.007036051	0.003561892	-5.875358683	-0.340695253	-0.58285215
3/31/2005	-0.021286694	-0.005916692	0.021217993	0.011157141	-0.006472515	0.000968367	-0.006888444	0.004742001	0.000893993	0.00233645	0.017403237	1.846795409	1.340655119	1.353036716
4/1/2005	-0.021749691	-0.024252943	-0.026390976	-0.019502693	-0.004382768	0.008513424	-1.63E-02	0.018999507	0.002025717	0.009377219	-0.020965128	0.331977225	1.416910017	1.89640003
4/4/2005	0.001639546	-0.019053775	0.01080046	-0.007359932	-0.003867445	-0.005211895	-0.012737175	-0.011800298	-0.015311271	-0.012710484	-0.012906301	-0.153847909	-0.264209275	-0.214538424
4/5/2005	0.004046355	-0.014309217	-0.02089991	0.024496977	-0.010476926	0.003611126	-0.011963859	-0.020533894	4.14E-03	-0.005347723	0.016468193	-3.432400802	-0.52221793	-1.47632019
4/6/2005	0.00925707	0.008882134	0	-0.011183714	-0.003245878	-0.015255149	0.00883962	-0.019096809	-0.011301526	-0.014711637	0.002330615	-4.627920187	0.365458481	-1.094431007
4/7/2005	0.003066744	0.004346293	0.001145382	-1.73E-02	0.013188187	0.003085921	2.59E-03	0.000976866	-0.001193401	0.000176944	0.014417242	-7.278497738	0.03230715	-3.794278748
4/8/2005	-0.016370169	-0.009869001	0.011058821	-0.03745918	2.44E-02	0.011928891	-7.93E-03	0.011385322	3.58E-03	0.007579132	-0.017414746	1.155534844	-1.048014317	-0.331779824
4/11/2005	0.010348854	0.013935647	-0.013023137	-0.023821251	0.006631583	0.004397017	0.013669418	0.002891822	-5.95E-04	0.001359918	-0.013657438	-5.580420732	-0.419817038	0.693166607
4/12/2005	0.002712058	0.000210846	0.013993069	0.017088705	0.002717921	0.014492433	0.00507824	-0.003594131	1.19E-02	0.006423584	0.01576773	-6.900065806	-1.464003773	-2.588655063
4/13/2005	0.011015187	0.00192998	0.003387373	0.003316753	-0.028979934	-0.00039319	0.004476434	-0.004136056	-4.72E-03	-0.003971636	-0.008468017	15.11382224	0.3426266	-2.36737733
4/14/2005	-0.011176894	-0.007254343	-0.024451096	-0.030595764	0.00979751	0.001414761	-0.003560264	-0.000970488	0.006791198	0.003187288	-0.025039545	9.727478046	-0.27542055	2.83735726
4/15/2005	-0.001578021	-0.014328851	-0.006456442	0.01345185	-0.003828135	-0.001886793	-0.008956512	0.008350596	-5.02E-03	0.000392251	-0.007254335	20.55541685	0.028870118	0.33911824
4/18/2005	-0.009316395	-0.006660932	0.003978126	-0.004275915	0.013139067	0.006275515	-0.007811395	-0.015526071	0.001491218	-0.004235722	0.0096608	-5.031888001	-0.774515342	0.129520625
4/19/2005	0.036282975	0.01962327	0.010367903	0.052392149	0.018878244	0.00140658	0.025119288	0.012633235	0.009999394	0.009841142	0.015558772	-10.71384069	0.527375925	2.335752272
4/20/2005	0	0.011610709	0.005062475	0.028482938	-0.000384344	-0.001641202	0.006954065	0.00900159	0.001439934	0.003892233	0.001126253	11.10384858	0.307523094	0.847593812
4/21/2005	0.009727856	-0.000369898	-0.016092301	-0.016992228	-0.007459842	-0.004625464	0.002891203	-0.011550706	-0.000856854	-0.005366584	-0.001126253	-15.12486836	-0.469148102	2.552694834
4/22/2005	-0.007404974	-0.003860162	-2.11E-02	0.040326791	-0.005826391	0.001413428	-0.006409822	-0.020540446	3.22E-03	-0.005788287	-0.007124712	4.856414816	1.308959081	1.219407645
4/25/2005	0.002356732	0.034951329	-0.013274531	-3.56E-03	0.051994256	0.012631747	0.022978693	-0.009931465	1.62E-02	0.006222146	-0.001249219	-4.832516198	0.295804594	-2.192095956
4/26/2005	0.002312049	0.009209302	-0.006876424	0.039291304	0.007980888	0.000929368	0.003902625	0.021009931	0.00E+00	0.007777433	0.018910964	1.254524948	-0.399297539	-0.190477533
4/27/2005	-0.015263859	-0.013784228	0.016254956	0.006839304	-0.018639063	-0.012228043	-0.016645232	0.00230742	-0.017334514	-0.009470546	0.009433509	-0.401773157	-1.869309799	-3.050221458
4/28/2005	-0.01348425	-0.00488215	-0.008180005	-0.01857456	0.010781442	0.001174766	-0.011284554	-0.00292956	-0.000308013	-0.001086838	-0.007094587	12.27354334	-0.393248797	1.673907149
4/29/2005	0.001569827	-0.002211491	0.00273411	-0.022775	0.000616105	-0.000469741	0.000143038	0.009732006	0.000308013	0.003690442	0.014029504	-8.610744609	-0.144855134	-4.596625677
5/2/2005	0.001607524	-0.010859527	0.007311093	-0.035007963	-0.008287511	-0.001332132	-0.01126705	-3.52E-04	-7.94E-03	-0.004212544	0.002300993	-2.234465231	0.221332314	1.967294936
5/3/2005	-0.002774596	-0.0177406	-0.008677213	-0.013437223	-0.045355503	0.014865822	-0.014717219	-0.010981336	0.00529757	0.000478604	-0.013886051	-4.408454083	-0.992945339	-2.189784576
5/4/2005	-0.001611994	-0.001985419	0.004092775	0.028664885	-0.003384979	-0.004801372	0.000244624	0.003200572	-0.005573537	-0.002177322	-0.008246091	-5.473086364	0.245891443	0.563437445
5/5/2005	0.00679304	-0.010870832	-0.01077947	-0.020073858	-0.011806513	0.007347572	-0.000146767	0.005223331	5.85E-03	0.005781242	-0.031138879	0.090935408	1.070995111	0.294457012
5/6/2005	0.017708713	0.011323186	0.00274867	0.012489012	0.004345257	-0.002700723	0.009640741	-0.011992149	-0.003573519	-0.00656624	0.022824225	0.171040716	0.116501515	0.136292438
5/9/2005	-0.003508845	-0.012955422	0.003254263	-0.004390098	0.027984726	0.004548441	-0.007343855	-0.012137708	0.006792479	-0.000436376	-0.007133586	-2.472551214	-0.242787298	2.11142536
5/10/2005	-0.005902059	0.025590521	0.005457039	-0.019142883	0.016598417	6.98E-03	0.010730081	-2.90E-03	0.004298587	0.002049315	0.003629768	7.516448517	0.354902669	0.303302041
5/11/2005	-0.001590394	-0.023123503	-0.004089985	0.025512664	0.015461655	4.95E-03	-1.33E-02	0.016108335	0.003262757	0.00815552	0.011818473	-2.702185141	-1.005865327	-2.37264642
5/12/2005	-0.015115052	-0.014121082	-0.012717133	-0.018171815	-0.030783259	0.004701252	-1.34E-02	0.005075475	0.002304695	0.003622567	-0.027451815	10.40270237	-1.342187521	-1.683512791
5/13/2005	-1.74E-02	-0.018031178	-0.02895193	-0.008195459	-0.024411932	0.003775299	-0.013281601	-0.013772351	0.000304636	-0.004357305	0.010752792	2.034405655	-1.441265202	1.874959477
5/16/2005	0.017359142	1.04E-02	0.014493007	-0.044136055	-0.032964176	0.004436598	0.014174016	-0.003970049	0.002298696	0.000345826	0	-3.936573426	-1.541348748	1.108308558
5/17/2005	-0.004413052	0.013376778	-0.008989221	0.016615358	0.001080497	0.003146306	0.005633539	-0.003985874	5.74E-04	-0.000735024	-0.005934058	-7.872786667	0.143454474	-0.051433757
5/18/2005	0.019925939	0.014248688	0.010391991	0.001646452	-0.005007115	-0.007582904	1.60E-02	-0.026955314	-0.011881462	-0.01670449	0.011946214	-7.657768449	0.024308079	-4.226958213
5/19/2005	-0.006304386	-0.014589692	-0.004918331	-0.013581614	-0.032400987	0	-0.009893109	-0.001399711	-0.003797798	-0.002377808	0.015375422	-3.36345853	0.77960268	-1.774066274
5/20/2005	0.004353477	0.010956793	-0.004058232	0.001666204	-0.00196381	-0.006881715	0.011588969	-0.022188514	-5.26E-03	-0.011483931	0.006991871	-2.068365161	-0.849925936	0.424612054
5/23/2005	0.012554372	0.062589288	0.013173107	0.009829446	0.004343264	-0.010143854	0.047322894	-0.011619663	-0.015418578	-0.013333232	0.010451715	-2.066613522	0.619797487	4.111999705
5/24/2005	0.008582062	-0.00640931	-0.01600597	0.012559549	-0.003781782	0.005656643	-0.005602774	-0.000289813	0.002376876	0.001851225	-0.006918923	-2.658517095	0.443707004	0.355416509
5/25/2005	0.031986447	-0.008036779	-0.00479873	0.022747762	0.00573709	-2.29E-03	0.006156714	0.005972467	0.001813806	0.002702948	0.012593935	-1.582802172	0.67056812	1.782763798
5/26/2005	1.42E-02	0.022425135	-0.009847005	1.06E-02	0.000139519	-0.000229226	1.65E-02	-0.002789134	0	-0.001035267	0.008020854	-3.367298328	0.309034563	-0.538087294
5/27/2005	-0.012296312	-0.006991591	-0.002161384	-0.014592624	1.12E-03	6.09E-03	-0.01136765	0.009489647	0.00E+00	4.22E-03	-0.005629548	-1.564781582	0.589085355	0.896827405
5/30/2005	0	0	0	0	0	0	0.00E+00	0	0.00E+00	0	0	-0.674566932	0.087288063	-0.157128664
5/31/2005	0.01853635	-0.007950158	0.007007485	-0.029620585	-0.036181857	1.10E-02	0.002018164	-0.001049969	7.40E-03	0.004920829	0.00108507	8.373986095	-0.464377745	1.355927313
6/1/2005	0.007341446	-0.002920451	-0.019892157	-0.00252678	-0.001011926	-0.007843769	4.07E-03	-0.015592231	-0.013688109	-0.01352313	-0.009151388	-6.907080617	0.691505677	3.669542243
6/2/2005	-0.02474683	-0.023363992	0.018458722	0.03289272	0.003465207	-0.006228184	-0.027106192	-0.016430687	-0.00478083	-0.009087667	-0.001204622	-5.430496477	-0.072275391	-2.168141109
6/3/2005	0.010046945	-0.000972559	0.006434339	0.028747259	-0.008685637	0.005394945	0.003837519	-1.75E-02	0.003306835	-0.003658318	0.023927954	1.525104722	0.073258292	2.609865476
6/6/2005	0.003685988	-0.002519006	-0.005717364	-0.011651021	-0.020267987	0.01377256	0.003497078	0.009488211	1.79E-03	0.0062112	-0.005578815	0.668365332	0.333201122	-1.28499315
6/7/2005	-0.001264364	-0.005706899	0.013172138	0.018351041	0.007832745	0.002388952	-0.000745018	-0.010291343	-1.79E-03	-0.004106033	-0.000968732	0.433534115	0.15482816	-1.48572481
6/8/2005	-0.007694932	-0.011422788	0.000353607	-0.029398552	0.015628741	-0.006433296	-0.010253619	0.011781286	-0.002426289	0.001872617	0.001183878	2.004319332	0.397784432	-2.552996438
6/9/2005	0.012076181	0.008980736	-0.005850562	-0.03586621	0.00923261	-0.014285417	0.008855213	-0.00507489	-0.013290292	-0.010550557	0.014840394	-5.295662926	0.016461031	2.803394129
6/10/2005	-0.006206237	0.004766339	-0.005169813	-0.023298147	0.029430534	0.000456656	-0.003832318	-0.004499333	0.00E+00	-0.001522948	0.00179999	-2.017481379	0.542621957	-2.098297809
6/13/2005	0.027502745	0.007606226	0.001785715	-0.022131074	0.023426729	-0.025196849	0.019567555	-0.002910334	-0.021857611	-0.015686779	0	-3.363661387	-0.179970529	3.710021734
6/14/2005	0.014652936	0.004694466	0.051123788	0.009707151	-0.009304939	0.00707596	0.010642042	-0.028027312	4.04E-03	-0.006731496	-0.003390911	0.298803543	0.548106731	-1.66702288
6/15/2005	0.022441087	0.020671434	0.037922389	0.003063832	-0.010225321	-0.004581998	0.022150743	0.006490519	-0.005901012	-0.001417971	-0.019182928	-3.387597827	0.363044805	0.377789464
6/16/2005	-0.000349528	0.000159337	-0.012151217	-0.014608797	0.000555401	-0.008285181	0.001376585	0.004099206	-0.009728596	-0.00469362	0.016951377	-3.66329828	0.73050253	0.753770378
6/17/2005	0.028738798	0.014229329	0.001815631	-0.018215017	0.013922618	-0.002593424	0.018335423	-0.026215043	0.0059952	-0.006436102	0.014469281	1.932376987	1.982487373	1.4175744
6/20/2005	0.021340685	0.032218037	-0.008445856	0.012912411	0.022202076	0.009944098	0.0281382	0.013037994	0.004354276	0.008145423	0.007729305	-0.525902421	0.085175433	1.384416837
6/21/2005	-0.005936319	-0.010648593	0.009105269	-0.010223137	0.0102565	-0.000935381	-0.010346902	-0.005403172	-0.00655692	-0.005327511	-0.006681307	-4.121000396	-1.437691573	0.317144281
6/22/2005	0.001303672	0.001979825	0.01553461	0.027070708	-0.014146773	0.002336814	-0.00321523	-0.009947205	0.003448659	-0.001336324	0.004389639	-1.305549993	-0.008314157	-1.495486087
6/23/2005	-0.011321573	-0.010166608	0.006308149	-0.024854576	0.022198027	0.000933199	-0.011226855	0.006189372	-0.000329676	0.002099137	0.007687551	8.540808617	0.603394777	2.32037918
6/24/2005	0.026801604	0.021402111	-0.030948029	-0.026803659	0.024541906	-0.004128214	0.024280534	-0.010090479	-0.001246426	-0.004681388	-0.009879962	0.645833993	-0.16567911	0.908949944
6/27/2005	-6.75E-02	-0.027487472	0.009105269	-0.026189664	0.011605053	0.010713556	-0.043217671	0.024110128	0.008728895	0.014309388	0.026098753	2.28146426	1.265482071	0.04883293
6/28/2005	-0.04244793	-0.0066313	-0.023510879	0.016932008	-0.026335904	-0.000231687	-0.018085291	-0.030681429	-0.005908329	-0.013591427	-0.009720238	-8.09040398	-0.575113919	-4.020810647
6/29/2005	0.0043597	0.002288588	-0.007961421	-0.009831966	0.021251363	-2.24E-03	-0.000405634	0.006571301	-6.90E-03	-0.001628119	0.004309025	0.296965691	-0.93532157	-0.672085944
6/30/2005	-0.033567558	-0.01987977	-0.03056441	0.014892218	0.022305758	0.00069646	-2.22E-02	7.37E-03	-0.003135666	0.001053791	0.005411213	1.716806801	-0.466167147	-0.741635176
7/1/2005	0.029207858	0.008792209	-0.000701631	-0.025807884	-0.004371455	0.007936244	0.015503477	0.015607434	0.000295541	0.006727606	-0.018394394	-5.853488927	0.258973068	3.160142006
7/4/2005	0	0	0	0	0	0	0	0	0	0	0	-1.150724061	0.882543833	-1.000621639
7/5/2005	0.059405768	0.03365859	-0.014493007	0	0.016264559	0.003829955	0.0491445	0.019527278	0.010362406	0.012569866	0.024788732	1.699850252	1.449283279	0.072861039
7/6/2005	-0.025723313	-0.012873239	-0.013442267	0.019780865	-0.0376456	0.008374621	-0.012127156	0.020146008	5.90E-03	0.011300083	-0.004258346	4.492431711	0.728690462	2.402775672
7/7/2005	-0.002844042	0.005635932	-9.97E-03	-0.002299826	0.016613152	0.003783584	0.004494193	-0.007969757	-0.00652632	-0.005540696	0.00213144	1.66258843	-0.379513875	-0.399136519
7/8/2005	-0.027942039	-0.018251275	0.00072873	-0.002305127	-0.007321416	-0.002571279	-0.024235599	-0.044065396	0.000109731	-0.015622377	0.017985916	-9.03865206	0.547930716	-3.120024803
7/11/2005	0.019432871	-0.005740038	0.005629725	-0.022229961	-0.008396996	-0.01911227	0.002895003	-0.040421392	-0.006678924	-0.020022703	-0.006293413	-2.927682262	-0.194064749	-1.250062517
7/12/2005	0.015568814	-0.00802042	0.004336834	0.003347595	-0.056099295	-0.005107184	0.000711332	-0.020229362	0.012150195	-0.001113451	0.002102208	-3.870888882	-0.047093335	2.567952609
7/13/2005	0.017381991	0.021130135	-0.005605294	0	-0.008686265	-0.004042294	0.025926485	-2.35E-02	0.012291829	-0.001793809	0.008364916	-2.038071943	-0.400776986	-0.783150611
7/14/2005	0.008234486	0.014804488	0.003439229	0.034190325	0.005437751	-0.014120097	0.016023712	-0.017665061	0.00616114	-0.0043768	0.001090242	-1.154436594	-0.853031536	-2.995363606
7/15/2005	0.000688895	0.010194775	-0.002895406	-0.028512699	-0.007484556	-2.31E-02	1.41E-02	-0.023180621	-1.04E-02	-0.016313255	-0.004169154	-5.343433538	-1.779087039	1.860486176
7/18/2005	-0.005143707	0.009568719	0.023993989	-0.052557251	-0.012784558	6.47E-04	5.78E-03	0.006493146	-0.005245937	-0.000644218	0.004169154	2.928225134	0.038675764	-1.154353049
7/19/2005	-0.051816231	-0.037859551	-0.009778725	-0.036055408	-0.0199825	0.010688413	-4.36E-02	0.012512588	0.012329368	0.012071788	-0.007357361	-3.454761667	0.271557399	-0.322004528
7/20/2005	0.005053913	-0.013825721	-0.014759087	0.019443947	0.001974056	-0.0020805	-0.014329286	-0.004776059	-2.48E-03	-0.003090283	-0.011643211	-3.184205409	-0.640614162	-0.91669244
7/21/2005	-0.021815314	-0.017054169	0.001992574	0.00447428	0.014127097	0.003518315	-0.023018346	0.007677134	-1.22E-03	0.002306353	0.026205854	5.922053773	0.156837332	1.019879968
7/22/2005	0	0.009198982	0	0.005630129	0.022658024	-0.002797652	0.003211292	-0.015413663	-0.000287739	-0.005504781	0.004220037	-4.331310093	0.912423753	1.340744861
7/25/2005	0.004401302	-0.012804785	0.009186771	0.026286786	0.000814332	-0.005216496	-0.008707933	-0.002592201	-0.002773727	-0.003060371	0.02035743	4.240540279	1.453920165	-0.55345954
7/26/2005	0.009476307	0.009146371	0.011942037	-0.002419305	0.001626678	0.00353414	0.01154878	-0.018696585	-6.13E-04	-0.005701411	0.006027284	-1.273755071	-1.064212637	1.299639422
7/27/2005	-0.003625647	0.005632422	0.014598799	-0.02491255	-0.008296545	0.000961693	0.004716884	-0.001804729	2.45E-03	0.000894543	-0.00095429	-6.692444913	-0.24898009	-0.449643947
7/28/2005	0.016952641	0.008267783	-0.003498342	0.024402476	0.005855535	0.001360817	1.38E-02	0.003966113	0.008247322	0.00594326	-0.003059861	0.172011033	0.530062752	0.856479999
7/29/2005	-0.016622493	-0.014184211	0.017714947	0.013178092	0.013754262	0.015242019	-0.016309795	0.011804823	0.016328484	0.014754085	-0.009139512	8.793709133	1.000691163	0.720039404
8/1/2005	1.10E-03	0.008279563	0.002063629	-0.009740131	-0.002950646	0.003303448	-0.002879512	0.034142553	2.98E-03	0.012811701	0.013153663	4.504543465	1.324266924	0.641467801
8/2/2005	0.024428972	0.005074956	0.010764734	0.042554318	0.003620035	0.004622203	0.009194333	0.018388713	-5.09E-03	0.003787793	0.012982888	-2.905114597	1.423732636	-1.170562669
8/3/2005	-0.033186755	-0.019457068	-0.004770026	-0.007949654	-0.004291852	0.005067644	-2.43E-02	-0.009152089	1.83E-03	-0.001245032	0.010862547	-0.16386221	0.509286451	-2.221962363
8/4/2005	0.001477269	-0.000847162	-0.008058338	0.004777372	1.61E-03	-9.22E-03	-0.003620121	0.00249405	-2.00E-02	-0.011178684	0.001953943	5.083197952	0.417005403	0.819880941
8/5/2005	-0.019979046	-0.004892312	-0.011600857	0.000122197	-0.01228666	5.64E-03	-8.67E-03	0.009129396	0.002470773	0.005026593	-0.013758465	-0.352944561	-0.677639092	2.147084729
8/8/2005	0.002594425	0.014208704	-0.011560822	-0.019993261	-0.009417936	-1.51E-02	0.012882626	-0.022121031	-1.48E-02	-0.01716509	0.001977123	5.156991298	2.194726877	0.756825275
8/9/2005	-0.027177861	-0.00014147	-0.014909754	0.012265532	-0.002059167	-0.003333336	-6.97E-03	-0.003792454	-9.08E-04	-0.002209512	-0.018032186	-6.278793505	0.202882521	-2.092083194
8/10/2005	0	0.016780058	0.001251005	0.038054963	-0.016069053	-0.000954426	0.016889209	-0.018242532	0.001851079	-0.004976973	-0.009139512	-1.232540819	1.004102726	1.729964498
8/11/2005	-0.003866084	0.025571334	-0.02385799	1.77E-02	-0.011516981	4.68E-03	0.016653212	0	0.004017014	0.002811831	0.002027517	-0.295714839	0.925767022	0.401155189
8/12/2005	-0.003453431	-0.017584574	-0.01011131	-0.017622637	-1.52E-02	-0.010829856	-0.018782848	0.006428635	-0.013050697	-0.006474114	0.002023414	2.01457336	-0.052401034	1.79736842
8/15/2005	-0.04459135	-0.012353014	-0.002034589	-0.082227939	-0.022042656	0.0016	-2.68E-02	0.028144986	-2.49E-03	0.008049227	-0.013177208	-4.125718446	-1.056875924	-0.160486342
8/16/2005	0.008458336	-0.018597037	0.005723269	0.005390157	0.001904344	3.83E-03	-0.00790481	0.009133513	3.30E-04	0.003730981	-0.012463972	8.889936557	-0.695628771	1.113086848
8/17/2005	-0.00040308	0.012620956	-0.007947551	0.008792666	0.017265572	0.000238863	1.18E-02	0.004479792	0.006214606	0.004790545	0.016551967	-1.222440789	-1.413069883	-3.058445305
8/18/2005	-7.24E-03	0.018751938	0.018750549	-0.025181187	-0.016826623	0.006744184	0.004260646	0.004904703	0.004363643	0.004864769	-0.011331566	0.381386272	-1.652016231	1.720453608
8/19/2005	-0.020762275	0.013258406	-0.002918113	0.007001195	0.010766873	0.005598721	-0.000323542	0.013365196	0.016553095	0.013975458	0.000981933	-0.359583631	1.169534156	2.006556581
8/22/2005	0.015918074	-0.007475492	0.013605652	0.001936109	0.00605975	0.001885459	0.003691403	0.004488485	-0.003646899	-0.000239309	-0.008278356	-0.426406941	0.768570403	-0.674396452
8/23/2005	0.00525021	-0.011582957	-0.002164503	0.02016918	0.008022966	0	-0.006978976	-0.012088059	-0.002151464	-0.005086872	-0.002080342	-1.030342411	-0.662020845	0.96980424
8/24/2005	-0.012540246	-0.012054174	0.001443522	-0.027156786	-0.011914302	0.001333386	-0.010818478	0.001988072	0.004584207	0.00326625	0.025746613	5.540714961	1.011569931	1.824102222
8/25/2005	-0.024803602	0.009795722	-0.006330852	-0.030455191	-0.011619593	0.005549707	-0.004699478	0.024415382	0.001535303	0.009640239	-0.01019971	-2.97238997	-0.345590403	0.349858433
8/26/2005	0.007095951	-0.009253955	0.017626356	-0.013477293	0.007278053	0.011701478	-0.00562131	0.014113353	1.12E-02	0.012272989	0.003119519	-0.702860991	-0.685043167	-1.41286302
8/29/2005	0.006630411	-0.001976156	0	0.000542594	0.013970127	0.006833302	0.003168825	-0.005109112	0.006575617	0.002717393	0.007080191	-1.894804332	0.160413884	1.27636285
8/30/2005	0.008195749	-0.008044656	-0.015632337	0.023189833	0.022905002	-4.99E-03	-0.003263572	-0.001174524	-1.29E-02	-0.007844283	0.02914492	0.402501442	0.703874098	3.114870917
8/31/2005	-0.020238042	-0.017938959	-0.001268461	0.030663241	-0.010821552	0.000845536	-1.56E-02	-0.001924928	-3.34E-03	-0.002266076	-0.004987542	-8.338110321	1.749731872	-3.707397294
9/1/2005	0.013661928	0.01387827	0.063404606	0.037825992	0.004089409	-0.021041966	0.017837176	-0.026245949	-1.47E-02	-0.019471838	0.00301432	3.038104345	3.16503142	-2.211721581
9/2/2005	-0.013241354	-0.008018436	0.035443362	-0.018229997	-0.001831115	6.41E-03	-0.013994897	-0.006504626	0.001841987	-0.000240993	0.000940115	2.99546737	-0.164304025	-2.382098027
9/5/2005	0	0	0	0	0	0	0.00E+00	0	0	0	0	-0.108242883	-0.277185823	0.257272555
9/6/2005	0.025121211	0.002254339	-0.006426651	-2.26E-02	0.038037917	1.42E-02	0.012623122	0.014058441	0.020430012	0.017441608	0.008887284	-5.219274653	-0.395670239	-2.442757573
9/7/2005	-0.013125498	-0.007497976	0.005769405	-0.061390155	2.10E-02	0.002763493	-1.19E-02	-0.010415048	0.000600845	-0.002703794	-0.006915915	-4.139135691	-0.681322364	-2.095644679
9/8/2005	-0.009517918	0.01490222	0.012901298	0.012529103	-0.016617911	0.014006471	0.002726687	0.010305979	1.37E-02	0.012649435	0.014708886	2.357635474	-0.002337709	0.362225877
9/9/2005	-0.01764565	0.007190125	-0.02463988	-0.005156049	-0.001081666	0.007905775	-0.001003704	0.028813002	2.29E-02	0.022630226	0.016406582	-7.864700203	1.140691709	-2.436440413
9/12/2005	-8.49E-03	0.005400162	-0.031764793	-0.035164199	-0.014580895	0.003817513	-0.006139697	-0.011189971	1.38E-02	0.004300885	0.02140562	-4.055724848	-1.487965344	0.00654818
9/13/2005	0.001677744	0.012433295	-0.02591224	-0.00282207	-0.027696433	-0.006370642	0.00393758	-0.010341577	2.58E-03	-0.002834676	0.000889442	5.2001889	-0.485419295	0.528639649
9/14/2005	-0.009848466	-0.003748276	-0.015446379	0.029516273	0.002818491	-9.78E-04	-0.00731124	-0.021673353	0.005813581	-0.003853393	0.009732006	4.074214405	1.181005727	2.203839068
9/15/2005	-0.019992774	-0.009305273	-0.012784904	-0.025708357	-0.008905282	0.003980927	-1.06E-02	0.006067645	0.010736045	0.008284748	0.00184721	-3.388292708	0.027892664	-0.837575356
9/16/2005	0.004374634	0.004676719	-0.014236415	-0.022492051	0.005522138	-0.005110488	0.002728515	-0.000330015	-0.007044961	-0.004660309	0.006482153	-11.52334153	0.013958906	-3.689787884
9/19/2005	0.008255075	-0.012388817	-0.01016175	-0.042346815	0.04338296	0.004210533	-0.00399786	0.005157762	1.43E-03	3.02E-03	0.000872753	6.196409343	2.137269424	5.051957887
9/20/2005	-0.006933197	-0.001537003	0.002966811	0.067650226	-0.027413997	-5.12E-03	-0.001466634	0.013157369	-2.29E-03	0.002189183	-0.012023489	4.060270147	0.371992939	-1.803383346
9/21/2005	0.009989568	0.011036143	-0.016992286	-0.01527611	0.025654744	-0.002643007	6.97E-03	-0.014690944	-0.003694278	-0.007040673	-0.025394784	8.595916931	1.888931098	-0.383992646
9/22/2005	0.004740685	0.021858587	-0.007371737	0.013027655	0.001624036	0.008882925	0.013943055	-0.000877385	0.005983861	0.004212075	0.017950581	-2.97326856	-0.639058236	-0.055306452
9/23/2005	-0.011257646	0.005939934	0.00586401	-0.008618916	-0.017873455	0.004412047	-0.001102562	0.01199709	0.004233511	0.006738938	-0.003742986	-3.486502734	-1.810383313	-1.995338483
9/26/2005	-0.011385825	-0.010309738	-0.010999542	-0.043059489	0.004121451	-6.72E-04	-0.011481072	0.002382243	0.00112152	0.001269841	-0.00187676	-0.141947676	0.404524912	2.071769951
9/27/2005	-0.017777251	-0.008572124	0.01175369	0.00576115	0.053648621	3.35E-03	-9.80E-03	-0.012296798	0.002239274	-0.002223282	0.041526639	-2.617704996	0.012693648	-1.382886949
9/28/2005	0.009353427	4.40E-03	0.016263561	0.052367986	-0.003253728	0.000223223	4.11E-03	0.013161663	-0.003922026	0.002041975	0.016088877	-1.724835415	0.569976785	1.218079664
9/29/2005	-0.003991484	0.012002089	4.34E-02	0.000558972	0.009213067	0.007855384	0.005255998	0.004743433	0.014816057	0.010641276	-0.009843936	-3.771211084	0.144856669	0.198043772
9/30/2005	0.022483841	0.034453206	-0.014666691	5.43E-03	-0.024185766	0.002359361	0.024358703	-0.00086077	-0.000553286	-0.00017942	0.008069012	-3.512358691	-0.834070119	-0.27765398
10/3/2005	0.013442353	0.006280095	-0.00850453	-0.006412065	0.021080977	0.003968842	0.010695793	0.025716006	0.002471144	0.01004271	0.026381027	3.553567468	-0.076875008	-0.822201437
10/4/2005	-0.032382397	-0.005127958	-0.012986008	-0.001679497	-0.022272636	0.008836367	-0.013732137	-0.003047021	0.013515245	0.007565571	-0.008688871	5.591700531	-1.677578594	-0.296132058
10/5/2005	0.00178955	-0.005419588	0.003675124	0.010728072	0.016164357	-4.74E-03	-0.003713052	0.008070054	-0.004398999	-0.000484955	0.000830772	9.824528727	-2.248218475	1.29501311
10/6/2005	0.001340064	0.003298459	0.002747506	-2.08E-03	-0.003002809	0.003427533	1.10E-03	-0.014615685	-3.03E-03	-0.005793528	-0.015819539	3.384346887	-1.953472584	-0.06961692
10/7/2005	0.004142822	-0.018946646	-0.018088348	0.01433914	-2.23E-03	-0.001602915	-0.010921218	1.00E-02	0.003576438	0.004867051	0.009655421	-2.440725734	0.427411249	0.136467006
10/10/2005	-0.010456794	0.008009187	-0.008041184	0.041692252	0.037172308	-0.006217333	0.000914671	-0.007684653	3.31E-03	-0.001546039	0.025246783	5.875603646	0.232463657	0.154619971
10/11/2005	0.01873539	0.006470352	0	0.018602162	-0.008877674	-0.000587156	0.00786047	-0.016085567	-2.89E-04	-0.005230045	0.015281051	0.855720943	1.333811419	1.463573883
10/12/2005	0.046684329	0.013906648	-0.005082364	0.005398471	0.013161415	-0.006555469	0.021536678	-0.017877934	-1.93E-03	-0.007583228	-0.009351136	3.602348788	-0.709539483	1.916120629
10/13/2005	0.004827176	-0.008270581	0.014612474	-0.009401834	0.005016314	0.003688136	-0.006233762	0.002402272	8.19E-03	0.005804106	-0.003407435	1.726289714	-2.606270093	1.12753833
10/14/2005	-0.001676376	-0.01480766	0.028057218	-0.007012105	0.013172801	-0.018428222	-0.007456382	-0.016494766	-2.61E-02	-2.21E-02	-0.00252248	-10.17047003	-1.053184594	-0.476898233
10/17/2005	0.005396261	-0.006566159	-0.029546144	0.043726295	-0.016430541	-0.003756861	-0.001564389	-0.019255045	-7.02E-03	-0.010339083	-0.017340287	-2.52136864	0.959838646	1.536344991
10/18/2005	-0.01166561	-0.021418754	0.013872413	0.005225192	-0.011359456	6.00E-03	-0.015394481	0.000339041	1.12E-02	0.007148124	0.019862767	3.904284763	-2.515378185	1.026001587
10/19/2005	8.36E-03	-0.004877783	0.004215935	-0.005724257	-0.019612242	0.008123158	-7.71E-04	0.01201789	0.005262999	0.00773188	0.003407435	-12.56740064	-1.604399632	-0.652128562
10/20/2005	-0.006256187	0.012433371	-0.018088348	0.015724957	-0.020136664	-0.005731528	0.005960983	-0.01405386	0.001359972	-0.004358888	-0.008540456	16.15603789	-0.086644916	-0.871870302
10/21/2005	-0.022834766	-0.007159995	-0.000745295	-0.02148217	0.023754706	-0.011260535	-0.010309866	0.009129396	-6.92E-03	-0.002642732	0.014515926	1.443399679	0.293673773	-0.854462622
10/24/2005	0.005114881	-0.018451865	0.030291439	-2.89E-03	-8.42E-03	-0.002040431	-0.010661964	0.002800965	0.000846795	0.001048816	-0.014515926	-9.017367999	1.144403588	-2.407143202
10/25/2005	0.004662213	0.00885069	-0.003441721	0.005273082	2.20E-02	0.00671017	0.005223474	0.004131084	0.007750594	0.006451049	0.016205184	-2.510520461	0.487709366	2.744831303
10/26/2005	-0.011502273	-0.002431576	0.010648959	-0.019472103	-0.008561806	-0.001127777	-0.005615112	-0.018555494	-0.001940116	-0.006861324	-0.003381373	-0.096810948	0.266380789	-3.184499897
10/27/2005	0	0.006461906	-0.002156723	-0.015310688	-0.049322904	-0.001355014	0.002298683	-0.010497586	-1.94E-03	-0.004432571	0	9.064716545	-0.564093477	1.98732178
10/28/2005	-0.010326815	-0.016583714	-0.023667589	-0.018185887	0.007521862	0.010192699	-0.011299555	0.024921997	0.010452382	0.0148198	-0.014540689	-11.03615331	-0.501883861	-0.175931971
10/31/2005	-2.62E-03	-0.005418689	-0.022732486	-0.017447336	-0.012522886	3.05E-03	-0.004307684	0.011900268	-0.004116291	0.001758302	-0.024434893	5.935156119	1.818487035	-3.795987635
11/1/2005	1.81E-02	-0.001982919	0.012548156	0.004691383	0.004731337	-3.28E-03	3.86E-03	-0.013467842	-1.10E-02	-0.010687539	-0.007068357	-2.788894001	0.008037106	-0.095350023
11/2/2005	-0.002537036	-0.015594502	0.000744186	0.039847998	0.003365873	3.50E-03	-9.09E-03	0.015455915	0.004161931	0.007574591	0.019401846	-10.18271907	0.496121599	-1.49830913
11/3/2005	0.028229478	0.002176814	0.005193853	0.026377385	-0.010675056	4.01E-03	7.90E-03	0.00121299	0.006629716	0.004553352	0.006027845	-4.931808891	1.337972202	1.576985245
11/4/2005	-0.0163312	-0.001103784	-0.023587765	0.001500751	-0.005722086	0.002587515	-5.46E-03	0.006481046	0.006297817	0.005830397	0.001727329	0.415861965	-1.67543467	-0.24617655
11/7/2005	-0.01534864	-0.00016896	-0.011430873	-0.00187629	0.008299932	0.001106889	-0.000149287	0.035812204	9.75E-03	1.67E-02	-0.016573134	-0.91578383	-1.318739369	-0.601657802
11/8/2005	4.31E-03	0.018988989	0.012945165	0.053150839	0.006079046	-0.001106889	0.015211672	0.000844773	4.37E-03	0.00250368	-0.007885285	-0.663212656	0.00157496	0.333342072
11/9/2005	0.005106102	0.016389537	0.009974676	-0.001544585	2.69E-03	-3.48E-03	0.012856903	0.022646415	8.05E-03	0.010994395	-0.007184243	-2.653707431	-0.708546375	-0.824197227
11/10/2005	-0.001713429	-0.003365971	0.008577341	0.005691265	0.010555245	-4.38E-03	9.68E-05	-0.000309614	0.003721138	0.001387504	0.023887487	-7.990334277	-3.016451764	0.465527585
11/11/2005	0.023557417	0.012296933	-0.017040015	0.009296919	0.025975486	-6.87E-03	0.017838777	0.018611847	-0.004536006	0.002509955	0.000827883	-3.578256694	-0.463129182	-0.299947814
11/14/2005	-0.01086235	-0.005372777	0.002075277	-6.67E-02	-0.007408886	0.006646528	-3.38E-03	-0.007525714	5.35E-03	1.43E-03	0.023230228	3.703216231	1.188446952	-0.644786929
11/15/2005	-0.004624825	-0.012749552	0	-0.034264321	-8.25E-03	0.005714937	-0.00809217	0.00529425	5.57E-03	0.005466258	0.024440159	0.2136483	-0.00486398	-1.231162752
11/16/2005	-0.026546418	-0.003228785	0.002259037	0.002976	-0.010712263	0.00125735	-0.012238042	-0.003356561	1.58E-03	-4.29E-05	0.006605875	-0.259976849	0.41131222	1.114989338
11/17/2005	0.004314202	-0.005697421	0.004502822	0.014748584	0.001992429	-0.005856424	-0.002094956	-0.012817402	-5.56E-03	-0.007886442	-0.005817169	-9.141631271	0.055146891	-3.497974405
11/18/2005	-0.016529302	-0.006262439	0.046630625	-0.016817907	-0.00625626	-2.23E-03	-0.008423989	0.007197975	-0.0037122	-4.33E-05	-0.005771908	-2.628126032	1.24E-01	-0.705599424
11/21/2005	0.004411123	-0.013554904	-0.007712351	0.025689955	-0.011955277	-0.00815537	-0.005375429	-0.02942459	-0.010746034	-0.016314429	0.007426168	-3.629638001	1.275128905	1.144512812
11/22/2005	0	-0.002754206	0.010566947	-0.004933284	0.024692613	0.00442263	-0.001236981	0.011540204	8.05E-03	0.008670195	-0.00165426	-3.07765124	7.76E-01	0.910252948
11/23/2005	-0.018076126	-0.002635346	-0.011287408	-0.010837105	-0.013138003	0.010712794	-0.006756111	0.004267506	8.52E-03	0.007471149	0.00824407	2.337365643	0.314007756	-0.367221475
11/24/2005	0	0	0	0	0	0.00E+00	0	0	0.00E+00	0	0	-0.467262784	-0.130587058	0.080103923
11/25/2005	-0.013899768	-0.000938844	0	0	0	0.014107508	-5.80E-03	0.013616881	5.82E-03	0.00943261	0	-1.45279819	-0.06638609	-0.063682722
11/28/2005	0.007199651	0.003902713	-0.002887046	-0.011344714	-0.008855552	0.007993648	0.00185329	0.017771476	0.003669276	0.008749709	0.02440841	7.636387903	-1.084675487	-0.632237676
11/29/2005	-0.007654196	0.014936079	-0.003439229	-0.002076574	0.003094936	2.10E-03	0.003397116	-0.01368149	-2.46E-04	-0.004215912	0	0.540377065	-0.300776161	-1.177653399
11/30/2005	0.007202912	0.014445238	0.007766679	-0.029935643	-0.000537562	-0.002531189	1.03E-02	0.007826436	0.005770959	0.005277731	-0.001603727	0.904585314	-0.268809682	1.770630484
12/1/2005	0.003109722	0.005498418	0.034656934	-5.64E-03	-0.014488101	0.006351977	0.006347353	0.008870132	0.012199169	0.010346595	0.038679683	-7.503835747	1.128160033	0.229298823
12/2/2005	0.005340527	-0.007907515	0.00882435	-0.017793339	4.63E-03	-0.008308996	-0.00334087	-0.025716719	-0.011159032	-0.015325646	-0.004643116	-3.386876745	0.400337463	0.75231822
12/5/2005	0.018492356	0.0015006	-0.026002687	0.0115813	0.009592724	-0.00254259	1.00E-02	0.00154329	-0.000795302	-0.000341355	0.030626143	4.243004839	1.300239972	-0.002909569
12/6/2005	-0.016256919	-0.012588393	-0.007631593	0.007691827	0.004828983	-0.009060416	-0.013241979	-0.007947609	-0.00288061	-0.00530596	-0.012907127	-0.907831837	0.37088347	-0.412935251
12/7/2005	-0.005867484	-0.007620396	0.014503261	-0.009318725	-0.002814072	0.002126334	-0.009873316	0.003723629	0.005234092	0.004366632	0.022674431	4.881043709	-0.204314433	-0.643151584
12/8/2005	0.016881985	-0.004878067	0.008915364	0.005277771	0.007220248	-0.00927159	0.002539652	0.008737271	-0.004957929	-0.001282325	0.016255944	0.156202827	1.090543867	1.312569643
12/9/2005	0.007612296	-0.013893843	-0.001393243	-0.003244561	-0.000666356	-0.008910729	-0.001642568	-0.011011174	-1.03E-02	-0.010318234	-0.007356323	-4.864602886	-1.481066743	-1.019421836
12/12/2005	0.030520574	0.018343155	0.012297721	0.038908181	0.013111902	0.001267191	0.021438369	-0.0007246	0.007104058	0.003881825	0.032787554	-2.926186069	0.022327939	2.8941128
12/13/2005	2.64E-02	0.008231388	0.00068835	-0.014166029	0.005118457	6.09E-03	0.011248603	0.010916689	0.010988617	0.010278463	-0.010810176	-4.067074305	-0.067862948	-0.156991553
12/14/2005	-0.007857198	0.016400986	-0.013683421	-0.016381801	-0.008413353	-0.001111235	3.51E-03	-0.005958514	0.006463087	0.001532698	-0.016087997	-6.863460583	-0.313212674	-1.09704339
12/15/2005	-0.009140142	-0.010678838	0.005565232	0.011880271	-0.004233371	-8.56E-03	-0.01077175	-0.02757931	-0.006980725	-0.013577679	0.020412402	0.997635244	-1.144230976	-0.19959257
12/16/2005	0.007511103	0.00301406	-0.004867882	0	0.007133452	0.00551705	7.21E-03	-0.000847727	0.009035293	0.005547566	0.023489082	-1.084910244	-0.958864024	-2.400467834
12/19/2005	0.029411462	0.010478013	-0.015101253	0.035073017	0.004465466	1.93E-03	0.013410163	0.003492252	-0.002810986	-0.00021445	0.009123969	5.536257697	-0.111244945	-0.707536616
12/20/2005	-0.00647515	0.013083304	0.006173404	0.010324481	-0.007629608	0.005918928	6.07E-03	0.009253483	0.004891462	0.006370946	-0.008388306	-1.809710084	-0.299415154	1.253772221
12/21/2005	0.004077311	-0.003404033	0.001405729	-1.17E-02	-0.007023152	-7.03E-03	-0.000331055	0.001986721	-1.14E-02	-0.006714161	-0.007785274	-4.267014403	-0.530111779	1.17644431
12/22/2005	0.01004057	0.010498015	0.019131018	0.015658139	0.024043725	-0.005512529	0.011194849	0	-6.51E-03	-0.004343252	0.027970599	-6.012110238	-0.595101958	-0.371864177
12/23/2005	-0.000402917	0.011453439	-0.010215655	-0.002023012	-0.011095995	0.000895991	0.00703818	-0.000417929	0.001838179	0.00103377	0.00893591	-1.503294744	-0.467466411	0.595545119
12/26/2005	0	0	0	0	0	0	0	0	0.00E+00	0	0	-0.904850444	-0.123739458	0.038196805
12/27/2005	-0.002017024	1.56E-02	-1.23E-02	0.03458056	4.85E-03	0.002459842	0.008970329	-0.005028821	5.20E-04	-0.000947582	-0.005469476	11.06797112	0.255215094	0.148090877
12/28/2005	-0.002385333	0.014769558	1.64E-02	7.43E-03	0.005081775	0.004827519	0.007429523	0.003145976	8.04E-03	0.006100461	0.004104909	-1.523700333	0.163501594	2.512041505
12/29/2005	-0.021934832	-0.020923487	0.021602074	-0.000849876	-7.83E-03	-0.002447982	-0.022269343	-0.001571751	-0.001548905	-0.001671775	0.012214583	1.498490345	0.129016752	0.806645284
12/30/2005	0.007748462	0.005514087	0.001863933	0.001820278	0.010035927	6.59E-03	0.011242859	0.003872526	-2.74E-04	0.001928724	-0.007414366	3.423535145	0.198527853	1.244292242
1/2/2006	0	0	0	0	0	0	0	0	0.00E+00	0.00E+00	0	-0.233970405	0.210368292	-0.246572576
1/3/2006	0.024174773	0.016624855	0.027549952	0.013846468	0.019138726	-0.006365677	0.019171963	-0.00965684	0	-0.00381819	-0.034698501	-8.581897365	2.528795693	0.120660045
1/4/2006	0.005953469	0.000515099	-0.001318392	0.01871649	-0.005485757	-0.002379006	-0.000952187	-0.009325065	0.001063523	-0.002625408	0.047557933	0.614459441	0.919278438	-0.454275228
1/5/2006	-0.021991301	-0.017210692	-0.016292962	5.97E-02	-0.004487475	0.001933374	-0.016834798	0.008903079	-0.002097743	0.001851414	-0.001342497	-1.100219845	-0.609452074	-0.483829483
1/6/2006	-0.012209764	-0.024197607	0.020899749	1.78E-02	6.53E-03	0.000222841	-0.015809871	-0.002324108	-0.002315662	-0.00198071	0.001981148	-3.512378419	1.31707737	0.606851965
1/9/2006	-2.82E-02	-0.015542826	-0.030161413	4.98E-03	1.17E-02	0.002447982	-0.018257141	0.015844201	0.002133042	0.006401603	-0.019013818	0.185186388	-0.023367252	-1.08825089
1/10/2006	-0.008431322	0.00716378	0.009261664	-0.008792458	-1.89E-03	-0.005497785	0.004761914	-0.031084012	-0.001431683	-0.011024141	0.00415585	-3.095545964	0.282174708	-0.752928722
1/11/2006	-0.007683925	0.005008877	-0.000670691	-0.016046064	-0.002911947	-0.025426697	0.002419873	-0.031970428	-2.71E-02	-0.028282229	0.003363957	-0.236132718	0.481687957	0.373918844
1/12/2006	-0.02160551	0.011746234	0.006020085	0.002986893	0.000126783	0.011926154	-0.001992411	0.043820046	6.77E-03	0.01871028	0.000710159	1.646885729	0.676638526	-0.568495901
1/13/2006	7.81E-03	0.003586108	-0.006020085	0.020229218	0.008835095	-0.001133316	0.004359164	0.009610889	2.27E-03	0.004101048	0.036685669	-0.23164501	0.476959266	-0.547675507
1/16/2006	0	0	0	0	0	0	0	0	0.00E+00	0	0	-0.664803945	1.09046841	-1.172374051
1/17/2006	-0.009129277	-0.018935476	0.034292843	0.031538945	0.001130298	0.004224508	-0.017888711	-0.003896588	5.82E-03	0.002565498	0.019407318	5.175093699	0.242250145	3.824269059
1/18/2006	-0.009658486	-0.015652894	0.017193321	-0.017885021	-0.025939153	-0.011203751	-0.013959125	-0.025434156	-0.004732529	-0.01205834	0.00832452	2.720025694	-1.055465029	0.393024123
1/19/2006	-0.001336482	0.016557879	-0.028603388	-0.018319478	0.021788465	0.004557201	0.006276629	0.009050811	0.001579999	0.004298252	0.026394319	-2.505383003	0.873429247	0.560009757
1/20/2006	0.0052909	0.00075007	-0.003284075	-0.008409376	0.014390538	-0.002048171	0.001502484	0.005135349	-5.56E-03	-0.001752158	0.061982659	18.72478377	2.314348493	1.386631186
1/23/2006	0.011375784	-0.004097778	-0.011080904	0.017179938	0.003720242	0.002654231	0.005554094	-1.92E-03	-1.87E-03	-0.00122834	0.011565279	-3.014255897	0.552761153	-1.181983984
1/24/2006	-0.005671716	0.018208407	-0.053633071	0.016041409	-0.00322341	-0.002882065	0.014677671	-0.026653799	-8.02E-03	-0.013033962	0.030680395	-5.166404428	-0.519087891	-1.440921467
1/25/2006	-0.0074794	0.02419954	0.009604544	0.005290458	-0.001118221	-0.000455823	0.01446535	-0.005615827	1.07E-03	-0.001201469	0.001114502	-4.233110744	-0.483452526	-1.684308727
1/26/2006	0.01051711	0.008458521	0.013636183	-0.001584201	-9.95E-04	0.000683657	0.006945929	0.002756797	-0.002421042	-0.000356268	0.031329247	-4.393536786	-0.710768653	0.97462505
1/27/2006	0.028001136	-0.003338804	-0.020437151	0.01176855	-0.016942113	-0.007622569	0.007036415	-0.009737822	-1.40E-02	-0.011828625	0.006966884	-4.5892959	0.900347153	0.945103081
1/30/2006	0.015986093	0.006861356	0.014936019	-0.019514358	-0.006475802	-0.007989595	0.005290896	0.008194952	-6.86E-03	-0.002391644	-0.022247801	2.480350157	0.869344116	0.169892437
1/31/2006	-0.00755836	-0.004693452	0.004815143	-3.08E-02	0.009887265	0.000693936	-0.002388939	0	4.65E-03	0.002662036	-0.009967034	4.138287973	0.388064095	-0.708216602
2/1/2006	-0.02515154	-0.011626237	-0.011560822	-0.008051662	0.002771132	-0.005022612	-0.014174779	0.003193308	-0.007128438	-0.003611253	0.014913544	-4.733819911	-0.484228616	-1.925382449
2/2/2006	0.007750131	0.023649226	-0.009591145	0.006292453	0.023986734	-0.005281566	0.018489087	-0.031947317	-5.78E-03	-0.013797091	0.045934339	5.865830794	-0.738402308	-1.663335782
2/3/2006	0.01824876	0.024924373	0.014266074	-0.003306881	-0.004924299	-0.008053525	0.022327309	0.010725477	-6.08E-03	-0.001192825	0.007807521	-1.946909585	-1.432690344	2.341767571
2/6/2006	-0.013129478	0.00112967	0.001380977	-0.038148086	0.004187198	0.002039056	-0.005794253	0.00983358	2.61E-04	0.003482727	-0.026282525	-0.003101674	1.100251929	-1.52792889
2/7/2006	-0.017531019	-0.004328512	0.031080026	0.019987038	-3.20E-02	1.64E-03	-0.009504915	0.006981025	-1.11E-03	0.001782491	-0.034077562	3.696711657	-1.783257414	-1.06486763
2/8/2006	0.011203383	0.024266219	0.006998862	-0.007335134	0.026050315	0.001563111	0.021549746	0.00682296	1.96E-03	0.003418963	0.033673215	-5.797741014	-1.620491004	0.303471528
2/9/2006	0.021783632	0.02230391	0.002653401	0.008009519	0.008616498	0.009559782	0.024010652	0.000767418	2.21E-03	0.002817543	-0.032001498	1.255247301	0.478429115	-0.287200197
2/10/2006	-0.004870724	-0.011713935	0.003801972	0.017265815	-0.004298969	9.24E-03	-0.009737005	0.009271951	4.96E-03	0.006919191	-0.021579965	-2.236368915	-1.292144091	-0.138283249
2/13/2006	0.007571148	-0.019524735	-0.017139949	-0.043679008	-0.008777951	-0.010942546	-5.41E-03	-0.003262646	-1.67E-02	-0.011604319	0.005531635	3.00736735	0.281498912	-1.034550872
2/14/2006	-0.002911702	-0.00366483	-0.005891777	-0.017104379	0.020160486	0.005255035	-0.005440926	0.005215136	0.00E+00	0.002413535	-0.000583632	-8.729144828	-1.891493191	-1.561576655
2/15/2006	0.005016345	0.010599878	-0.005247579	0.000469318	-0.012121361	-0.005487512	0.010501332	-0.023352484	-5.08E-03	-0.010884088	0.012237731	-0.820575295	0.223324147	-3.582760056
2/16/2006	0.008708085	0.019707957	-0.005445895	-1.92E-02	-0.007666663	-0.002250069	0.013861263	0.002437404	-5.62E-04	0.000137934	-0.027425188	-7.569653012	-0.231445923	1.009885235
2/17/2006	0.016823097	0.024685095	-0.00136612	0.026897929	0.012704457	-0.012270093	0.019249914	0.024916599	-0.01020434	0.000597495	-0.00226574	3.21764111	1.755304596	0.864540326
2/20/2006	0	0.00E+00	0	0	0	0	0	0	0	0	0	-0.259529818	1.326768396	-1.379310405
2/21/2006	-0.022214847	0.012613167	-0.031241694	0.011112512	-0.016684562	0.001885459	0.001061008	0.00118656	8.78E-03	0.005361452	0.012985105	2.703182815	0.123684076	2.092888415
2/22/2006	-0.024435951	-0.016714065	0.021798753	-0.013443243	0.014230272	0.004151171	-0.019099587	-0.019595663	-0.003117851	-0.007293108	0.032569677	-4.624591238	-1.525574225	1.013293106
2/23/2006	-0.00296768	0	-0.014946403	1.39E-02	-0.003199609	-0.00603663	0.00108031	-0.001210055	-0.008239285	-0.005678555	-0.042750337	-1.066248931	-0.291053732	-0.578593596
2/24/2006	0.009346263	0.005043351	0.003495896	-0.000460352	-7.17E-03	-0.008608148	0.01108116	-0.00851163	-0.005441002	-0.006875753	0.00906051	-4.17746551	0.332304462	3.154850294
2/27/2006	0.004640577	0.015240942	-0.015297002	-0.022820876	-0.028458229	-7.14E-04	0.008548696	0.011369403	-0.002292728	0.002281671	-0.061408806	0.135784579	-0.420033009	-2.661675521
2/28/2006	0.001697577	-0.009490705	0.016517684	0.030732401	0.007507829	0.006329636	-0.0045417	-0.010592618	0.004882576	0.000186029	0.022446372	5.682934875	-0.851019367	1.971164916
3/1/2006	-0.005058782	-0.020227113	-0.010335557	0.003078855	-0.001395497	0.005113491	-0.016038767	0.019770001	-0.00232046	0.005796042	-0.019443111	-6.701849332	0.218287485	0.136267287
3/2/2006	0.021752818	0.015579155	-0.006182127	-0.018153072	-0.011748315	-0.003537322	0.017951342	-0.011264952	-0.002562116	-0.005470575	0.005304453	0.337643606	0.552988965	1.670337865
3/3/2006	0.003330561	0.012107996	0.013900109	0.017697543	-0.00411894	-0.004182291	0.006770793	0	-8.99E-03	-0.005407182	0.020554964	1.473547567	0.94925362	-0.370380181
3/6/2006	-0.009143923	-0.013210274	-0.001398846	-0.027952848	-0.010241873	-0.000949367	-0.017228237	-0.019884021	-3.79E-03	-0.008543049	0.030836817	5.895219072	-0.348835891	-1.189163058
3/7/2006	-0.01764565	0.001395836	-0.001400806	-0.020592444	-0.003393816	-4.76E-03	-0.005981986	0.00771169	-0.021285486	-0.009568091	-0.033763298	-0.56519935	-2.21652784	0.846089587
3/8/2006	-0.01021249	0.009605076	0.027138473	0.000478183	0.002089865	-0.008225241	-0.000820469	0.025175847	-2.00E-02	-0.003528181	-0.033112444	-3.249082574	-0.589499477	-2.2433597
3/9/2006	6.41E-03	-0.006377817	-0.003416471	0.00095568	0.00572471	-0.002408479	0.003622255	0.021374532	-1.22E-02	0.000525248	-0.020675257	2.073228729	-0.425509717	1.328791476
3/10/2006	0.002567945	0.007034054	-0.011357892	-0.010683734	0.017107627	-0.013758715	0.007248118	0.031383329	-1.56E-02	0.000763505	0.024269818	-7.056387493	-0.843314267	-0.571613126
3/13/2006	-0.008111458	-0.038628321	-0.015874734	-0.015813491	-0.015811114	0.006741142	-0.027993855	0.035808418	-0.010644864	0.008312995	0.010143167	-5.339849573	0.983622033	1.53622624
3/14/2006	0.005543513	-0.017133268	-0.002641079	0.003304979	-0.002594708	-0.002674774	-0.002860603	-0.029545885	-0.007284382	-0.014533408	-0.02708737	-6.808420779	0.326276097	1.240903899
3/15/2006	-0.005974529	-0.002678547	0.030557933	0.023192246	0.008794676	0.01194044	-0.005967528	-0.002254099	2.53E-03	0.002205495	0.018139525	4.203756407	1.330387212	-2.511091561
3/16/2006	-0.0138041	-0.023615334	0.014767306	-0.016736289	-1.68E-03	0.007112349	-0.020695955	0.002970249	-0.00253325	0.000813845	-0.004789882	5.152192525	1.299728117	1.323217609
3/17/2006	4.37E-04	0.014867627	-0.000674195	-0.015910261	-0.007899038	-0.000956023	0.002892657	0.005202235	-8.65E-03	-0.002539471	-0.010919649	1.07326504	0.148192822	-1.361297536
3/20/2006	-0.006927118	-0.019930723	-0.01409311	0.004185652	-0.01019217	0.007227129	-0.015601508	-0.002954814	3.23E-03	0.001581937	0.010919649	-3.200653291	-0.964970547	-3.108987822
3/21/2006	0.004783963	0.00681385	0.010038366	0.011724609	-0.005663499	0.00023737	0.011757871	-0.006757474	0.000937154	-0.001869832	0.023779043	-2.316687316	-1.041141229	1.102466554
3/22/2006	0.003016594	-0.006575847	0.000676934	-0.026451687	-0.0187993	-0.012178286	-0.00390395	-0.012508562	-8.66E-03	-0.010565262	-0.012412055	-4.397098737	-0.133357337	1.730647563
3/23/2006	-0.003892672	-0.01743862	-0.011913007	0.007205	0.014696323	0.002319723	-0.013692884	0.02415204	3.40E-04	0.009076488	0.002370739	-1.400422516	-0.120094681	3.400702824
3/24/2006	-0.001754463	-0.007386973	0.001881468	0.003706453	-0.009327183	-0.009230711	-0.004575398	0.006275959	-8.42E-03	-0.003273483	0.016495104	-0.598833039	0.981413257	-0.510499122
3/27/2006	0.009959459	-0.008621443	-0.003938024	0.006147056	0.011314597	-0.007608908	0.002498266	-0.011876504	-1.08E-02	-0.010713436	0.020202707	1.681294772	0.200505651	-0.239255403
3/28/2006	0.003471171	0.00619622	-0.001373391	-0.003683698	-0.003580193	1.87E-03	0.004334001	-0.007893834	-8.90E-03	-0.006944812	0.038698001	0.577829962	-0.109605312	3.075859175
3/29/2006	0.001731078	0.004439727	0.003429947	-0.011506468	0.004770749	-0.007652891	5.32E-03	-0.001545038	-8.66E-03	-0.005906692	0.001671717	-6.142748549	-0.226310641	0.296970471
3/30/2006	0.008953613	0.008707796	0.014616168	0.039885767	0.010128334	0.00789617	0.010923102	0.009030333	1.52E-02	0.011925059	0.003855175	4.274298167	1.654241252	-0.300720835
3/31/2006	-0.028030081	1.21E-02	-0.01341846	-0.01481687	-0.019826185	-0.025706667	0.011342277	-0.02231267	-2.06E-02	-0.021997336	-0.020487138	-1.784574644	-1.007007831	0.085068191
4/3/2006	-0.011435788	-0.014244099	8.17E-03	2.27E-02	-0.001469508	-0.002916061	-0.008223841	0.009150527	5.38E-03	0.005470473	0.023757574	0.782970375	1.261899488	-1.065339988
4/4/2006	-0.011117203	0.001015011	-0.008858661	-0.022192478	0.004535155	-0.02218845	-0.004658639	-0.028132432	-0.021994586	-0.024195538	-0.020419558	-4.318789336	-0.059617039	-1.066681444
4/5/2006	0.00490142	0.014150755	0.010045202	0.009296777	0.021591149	0.011788289	0.010058949	0.007001938	1.26E-02	0.010462831	-0.006687213	-1.134492515	1.048787316	0.092635182
4/6/2006	0.004431024	0.017314167	-0.004584438	0.007423406	-0.006009162	0.005465184	0.016248939	-0.00657618	0.007411237	0.002109599	-0.003948356	2.075782234	0.760222985	0.669937884
4/7/2006	-0.005957331	0.003165805	0.002549504	0.000596267	0.013146951	0.016301093	0.005504561	-0.003945199	2.15E-02	0.011771884	-0.036088495	6.405725518	0.640760055	-0.964665747
4/10/2006	0.000179686	0.038366418	-0.035242894	0.003451357	-0.007398307	-0.00953217	0.018793784	-0.0113894	-1.82E-02	-0.014535357	-0.004109975	-0.515712967	1.703695313	0.201925477
4/11/2006	0.018469184	0.026046576	-1.58E-03	-0.025997372	-0.008504009	0.003325853	0.020222532	0.007857529	0.001330048	0.003916847	0.002945347	5.857994194	0.610720314	0.183350149
4/12/2006	0.001233915	-0.006776	0.003691663	0.005350858	0.005503159	0.009911703	-0.006525447	0.014476038	0.009299859	0.011213394	-0.0070164	-1.773698883	-0.609854	-0.062159207
4/13/2006	0.009729664	-0.002107335	-0.008989221	0.010136445	-0.001045888	0.010221275	0.003734039	4.22E-03	-4.97E-03	0.00059453	-0.008304857	-3.647986844	-0.618015972	1.33451465
4/14/2006	0	0	0	0	0.00E+00	0	0	0	0.00E+00	0	0	-0.836129304	0.163268498	-0.246993999
4/17/2006	0.013774203	-0.030873052	0.015111867	0.01240918	0.012608213	0.011486012	-0.012058349	-0.002739728	0.002643345	0.002078077	0.024050594	1.020052442	1.41922143	0.175296295
4/18/2006	0.00720106	0.021291193	-0.001920224	0.022512382	-0.009473823	0.001607201	0.014723044	0.001581528	0.000659746	0.001136167	0.038047921	-10.24215578	0.966612799	-0.471942733
4/19/2006	-0.003379755	-0.005870485	0.006791493	0.008887921	0.000912349	0.003126631	-0.00444511	0.011105405	0.009882724	0.009287764	-0.007814824	-2.250737958	0.995501886	-0.060228444
4/20/2006	-0.004251579	-0.003203635	0.00415657	0.02103665	-0.021330631	-0.008359505	-0.005658988	0.008817027	-1.38E-02	-0.004952569	-0.01700886	1.951942288	-0.299397208	0.139116181
4/21/2006	-0.003448874	-0.006059391	-0.00415657	-0.008702095	-0.005471422	-0.011691292	-0.002862944	0.002269446	-1.00E-02	-0.005866854	0.002277411	-0.848053016	1.30E+00	2.979668992
4/24/2006	0.008557168	-0.004217088	0.014130857	-0.00477871	-0.007791549	-2.37E-02	-0.005277284	-8.80E-03	-1.69E-02	-0.014944983	-0.009140931	0.694931102	-0.154112482	-2.281428638
4/25/2006	0.008442107	0.005151635	0.026010586	-0.041687256	-0.018786286	0.001504137	1.46E-03	-0.004166673	4.11E-03	0.000702423	-0.014479841	-0.517740986	-0.67995962	0.016921852
4/26/2006	-0.005492063	-0.006712773	0	0.020827958	6.44E-03	0.014918228	-0.002925237	0.013272696	0.011135664	0.01246091	-0.000610213	-0.542033893	0.357637836	-1.732431067
4/27/2006	0.000853461	-0.021220242	-0.012583003	-0.031947819	-0.014163179	-0.005857861	-0.010349773	-0.00568154	-0.014208844	-0.00985622	0.000610213	0.049867237	-1.233209058	-0.105443775
4/28/2006	0.017630728	0.005270032	0.008573642	0.015628114	0.018930606	-0.002236674	0.014519939	0.017763186	0.002714464	0.007475739	0.017318116	-2.69930777	0.224546296	0.816119996
5/1/2006	0.009509978	0.017086539	0.006507072	-0.000828942	-0.002857728	0.021576784	0.008501237	-0.001935517	0.020556641	0.012483817	0.017076881	7.035007806	1.247361415	1.784563727
5/2/2006	-6.20E-03	0.007052281	-0.005168832	0.028266306	-0.012892786	-0.000487092	-0.004006655	-0.017694115	0.000975857	-0.005951081	0.010129098	-4.33974048	1.65604173	-0.811714086
5/3/2006	0.00416841	-0.006385701	0.000668449	-0.012516098	0.005506622	0.001217286	-0.003465466	0.004142937	0.000351076	0.001823514	-0.012382076	-0.9434196	-0.999555256	-2.250563459
5/4/2006	-0.002916061	-0.005192047	-0.005360147	-0.016224198	-0.018008521	-1.04E-02	-0.007398838	-0.008303109	-0.012401069	-0.010642875	-0.036867006	-1.727284814	0.289807238	-3.737347228
5/5/2006	0.004537043	0.030255367	0.004022801	-1.19E-02	0.000698666	-0.004599597	0.016825828	0.016435328	3.95E-04	0.005508835	0.024927695	-2.767476941	0.724945972	-0.613404164
5/8/2006	-0.011612495	0.009992937	0	-0.006136096	1.24E-02	0.012842187	-0.00233779	0.004602882	2.43E-02	0.015421188	-0.01323943	2.372288717	-0.464604489	0.045160893
5/9/2006	0.008326234	0.02095063	0.026575799	1.21E-02	0.003718244	-7.01E-03	0.013105793	0.011869275	-0.002661885	0.001947515	0.012641425	-0.420303375	0.637219062	0.616219576
5/10/2006	0.00249688	-0.00219315	-0.001303994	0.000834277	-0.013562345	0.004817319	2.10E-03	-0.002625469	0.007772857	0.003592935	-0.005124861	-2.356929861	-0.734838683	2.557663896
5/11/2006	1.14E-02	0.017566195	0.003256801	-0.042590693	0.017129857	0.01696051	0.019836321	-0.002429643	0.019547811	0.011277228	0.015404112	5.063123175	0.374524164	1.646848939
5/12/2006	0	0.022929641	0.003732256	-0.008238718	0.014279157	0.004235432	0.025276717	-0.010494773	8.61E-03	0.001197347	-0.00285676	12.72279641	-0.948505537	0.201449706
5/15/2006	-0.013943996	-0.004142203	-0.020453957	-0.019491821	-0.008679197	0.006597012	-0.002527229	-0.007505304	5.43E-03	0.001004665	-0.024700709	-3.635923896	-3.315559649	-0.666436551
5/16/2006	-0.002879141	0.010379057	0.008395802	0.009793401	-0.004094451	-0.00023769	0.003168049	0.007197975	-0.002226346	0.001385737	-0.008222269	-2.340794305	0.075737119	-0.105857591
5/17/2006	2.05E-03	0.045628326	-0.008395802	-0.011712419	-0.011277798	-0.003333601	0.027446586	0.00968654	-0.0012638	0.002289422	-0.005874636	19.10675559	-0.994529786	1.303988523
5/18/2006	-0.009974518	-0.007709185	0.006426651	0.007399881	-0.015752748	-0.00023854	-0.009039212	0.00334296	0.004120044	0.003234402	-0.035468153	5.990121432	-0.654113386	2.22674955
5/19/2006	-0.018577702	-0.004970279	-0.013727165	-0.014854928	-0.013295811	-0.002069735	-0.01524933	0.002928555	-0.006689734	-0.00256764	0.004871834	1.58924193	-0.611459905	-0.602057151
5/22/2006	-0.007667164	0.024386828	-0.009033183	-0.010505252	-0.00385192	0.00445258	0.012848652	-0.009625689	0.001304291	-0.002144747	-0.001795177	3.19066119	-2.479345039	3.767545536
5/23/2006	0.007237979	-0.013985779	-0.009285118	0.017960299	0.032208677	0.001189296	-0.00747497	-0.028816866	0	-0.009925521	0.013929084	3.285589671	3.365903824	0.428060808
5/24/2006	-0.007237979	-0.019679205	-0.014865716	-0.015876423	-0.01646702	0.005531425	-0.015522795	0	0.001562907	0.001637056	-0.025002749	-4.720045712	-2.504536546	-0.538827799
5/25/2006	0.002979084	-0.005485678	-0.004658795	-0.01164706	0.002248771	0.006988917	0.002577113	-0.006096298	5.08E-03	0.001490277	0.001873647	-11.79138225	1.40952343	-0.316390946
5/26/2006	-0.002979084	0.014512438	-0.007638926	-0.005543837	0.017396584	0.005307122	0.007532087	0.008399	8.18E-03	0.007847306	-0.022419679	-9.593380513	1.016522956	-1.740968175
5/29/2006	0	0	0	0	0	0	0	0	0.00E+00	0	0	-1.173971104	-0.047196142	-0.060834636
5/30/2006	0.00168492	-8.31E-03	-0.001220682	0.00659633	0.013838681	0.006207826	-0.003118132	0.021308212	1.27E-02	0.014714149	0.001852793	26.47769932	1.175297059	1.831438151
5/31/2006	-0.006887169	-0.040849529	0.009551171	0.001970444	-0.013838681	-0.002788754	-0.025424583	-0.003075033	-0.009939824	-0.006502402	-0.028650395	-10.21016286	-0.941483262	-0.909928911
6/1/2006	0.012440228	-0.005291195	0.001899336	0.010054273	0.027354226	0.00780439	4.02E-03	0.032223383	0.00780001	0.016363447	-0.020925292	-13.44905924	-0.70999629	-1.712111762
6/2/2006	0.037245743	0.027294148	-0.010229825	0.012908402	0.010815247	0.002229655	0.026679011	0.00436422	0.007379306	5.57E-03	0.004632536	-2.883326526	1.117755002	1.412521871
6/5/2006	-0.009516164	-0.008438169	0.008848848	-0.027962027	-0.005326244	-0.005931078	-0.014078243	0.018338342	-0.007706122	0.00180201	0.011735256	14.51236137	0.77482434	0.732859036
6/6/2006	-0.016290639	-0.034754074	-0.009546198	-0.024161891	-0.014524193	0.002546199	-0.026688989	-0.004968107	-1.24E-03	-0.002033272	-0.019698929	5.277926334	-1.795377199	2.087528304
6/7/2006	0.015079049	0.017283737	0.012650719	0.004852416	0.025412629	-0.004092512	0.018455486	0.001756269	-0.000327326	-0.000138783	0.013693277	3.059770498	-1.483488231	-0.612303954
6/8/2006	-0.005407345	-0.00297626	-0.00552583	0.010300405	0.031971534	0.001778053	-0.006373612	0.004668361	0.000945317	0.002402848	-0.006791938	3.321323533	-2.86999097	2.491500784
6/9/2006	0.007203315	-0.015567847	0.01273245	0.000133076	0.017748945	-0.009155868	-0.007611483	-0.00447341	-0.022268871	-0.01389589	0.005486982	-0.916836318	0.442711929	1.26665405
6/12/2006	0.0319495	0.010215912	-0.00205374	0.003188524	0.028858279	-0.003435625	0.021612525	-0.005571045	-0.002865385	-0.003938859	-0.00523692	14.50453956	0.621119033	-1.273592815
6/13/2006	0.002099484	-0.003764534	0.00324981	0.000530434	-0.00048846	0.005304638	-0.0040499	0.026977706	5.72E-03	0.013394203	-0.00645912	14.28857846	-2.393259822	0.959465861
6/14/2006	-0.010460262	-0.024198185	0.012051406	0.005157036	-0.001344497	0.0057409	-0.021245109	-0.013059529	0.006610679	-0.00069562	-0.003339953	-8.692516104	0.249495844	-0.119788849
6/15/2006	0.004026769	-8.71E-05	0.018389017	0.004999353	0.003784415	0.026338406	-0.005028373	0.028678191	0.036999777	0.032451562	0.018450131	-30.50648475	-0.223811921	-1.706868804
6/16/2006	0.010418443	-1.39E-05	0.001324284	-0.012678458	0.000365475	0.002032292	0.005401376	-0.003858284	0.01023442	0.00398898	0.001300511	5.242033418	0.562239329	0.379964224
6/19/2006	-2.58E-02	-0.002206206	-0.003978126	-0.004662634	-1.70E-02	0.005548904	-0.014272841	0.015158894	0.005392548	0.008862029	-0.010514297	3.7380134	-1.002283096	0.00275794
6/20/2006	0.001647583	0.02351607	-0.003160611	0.002134188	5.07E-03	-0.003971084	0.011908136	-0.022065587	-0.008381456	-0.012626487	0.025380349	-6.265528814	-0.27053337	-0.299557653
6/21/2006	0.001233908	0.013697534	0.006476814	-0.007758198	-0.003828347	0.003971084	0.010741242	-0.019654532	5.98E-04	-0.006079867	0.038399551	-7.921129453	0.055714073	1.291896042
6/22/2006	-0.00655713	-0.015273275	-0.001988402	0.00415411	-0.032571254	0.01447633	-0.011946487	0.014800847	0.015783002	0.015242147	0.001231491	1.388716704	0.22011911	0.595772541
6/23/2006	-0.003730729	-0.000739415	0.005128641	-0.005228945	-0.025766946	0.002576278	-0.003707951	-0.020529852	0.000900339	-0.006337609	-0.017440068	0.030339771	0.777880031	-0.757887502
6/26/2006	-0.019966269	0.010342516	0.009034969	-0.006744023	-0.00223229	0.016983534	-0.005902686	0.009980219	0.024210449	0.018234351	0.023574878	-1.868016441	-0.133309693	1.274640049
6/27/2006	0.015011951	0.022325878	0.003917093	0.007818859	0.000919782	0.00367926	0.01661396	0.000674666	0.002867603	0.002239643	-0.0073663	4.523443201	1.807942958	-1.31740142
6/28/2006	0.003749223	-0.013818342	0.009564797	0.024538667	0.012788899	-0.003028994	-0.005382813	-0.016416902	0.003463877	-0.004308078	0.000645256	-3.49516023	0.698059741	-0.626427547
6/29/2006	0.006134989	0.017267114	0.014416396	-0.002492622	-0.010034619	-0.018957914	0.013239218	-0.002157075	-0.019697889	-0.013572461	0.001816212	-19.69327536	0.103615099	0.131961943
6/30/2006	0.021140362	0.002507615	0.023574878	0.022469937	0.009256308	0.001765096	0.013470547	0.012873203	0.001197666	0.00530009	0.006767031	-1.828366377	1.460486363	-1.083999237
7/3/2006	0.010785247	0.015653289	0.016941727	0.023482706	-0.018070414	0.01016202	0.019177847	0.005700774	0.007834895	0.007434978	0.017005742	-0.824488866	1.062482064	-1.15679131
7/4/2006	0	0	0	0	0	0	0	0	0	0	0	-0.507555715	0.071476555	-0.127767224
7/5/2006	-0.013215874	0.007381285	0.020108017	-0.000501945	0.005140044	0.007464073	-0.004053093	0.012637794	0.005785546	0.008386254	0.023779043	7.61367548	-0.466274168	2.755869233
7/6/2006	0.022697261	0.002069676	0.005225062	-0.00389864	-0.005668725	-0.010304881	0.012385652	-0.011578523	-0.010445022	-0.010814243	0.008171479	-3.230551331	0.9612945	-1.313119997
7/7/2006	-0.011885909	-0.022521913	0.011105467	-0.030059179	-0.024355546	-0.001240831	-0.018255924	-0.030488975	-0.007287689	-0.014334291	-0.017029529	1.65578395	0.377727535	-1.672293311
7/10/2006	0.00316475	0.010939623	0.002940746	0.006987606	0.008095025	-0.015604615	0.013683587	-0.039466824	-0.006511314	-0.019056818	-0.024627855	0.168965421	-0.079582028	-0.570675526
7/11/2006	0.004389998	0.031007532	-0.002351905	-0.008937304	0.00656267	-0.004759081	0.024083442	-1.79E-02	0.008912194	-2.01E-03	0.006672827	-6.799766755	-0.609301473	0.803260301
7/12/2006	-0.004750034	-0.007843615	-0.016320837	0.00143015	0.019957049	-0.00149187	0.000424145	-0.028459155	0.005670576	-0.00652366	-0.018283314	8.742988621	1.007012995	0.723647479
7/13/2006	-0.011994992	-0.046946646	-0.003596587	0.007507154	-0.013039368	0.008548014	-3.46E-02	-0.004877265	0.017323614	0.008902	0.009183441	21.01988931	1.142098875	2.816415132
7/14/2006	0.004807216	0.004744108	0.012976541	-0.02467327	-0.016171418	-0.006534515	0.003823792	-0.035836615	0.002340747	-0.010978269	-0.027747784	3.34804935	0.643497388	0.030350739
7/17/2006	-0.0222494	-0.010859067	-0.09784748	-0.01116439	0.011387356	-0.006427526	-0.020970519	0.002474414	-0.013179319	-0.007277816	-0.017098536	3.540188685	-1.523948352	-0.459901558
7/18/2006	-0.00041215	0.008558087	-0.039841923	-0.000534759	0.026422832	0.003741959	-2.64E-03	-0.016194227	0	-0.004476367	-0.001877594	-4.562556501	-0.427044673	-2.312002646
7/19/2006	-0.006161245	-0.010855678	0.003903934	0.000534759	0.009683117	0.021212133	-0.008707972	0.003305411	0.020301525	0.015258267	-0.020023325	-13.59006748	-0.378682813	-1.92123799
7/20/2006	-0.002866105	0.033045001	0.007426194	-0.013997537	-0.009293987	-0.005647039	0.012689128	-0.012135238	-0.004820248	-0.007205907	-0.003221413	2.743856406	-0.030095466	0.811327466
7/21/2006	-0.011631444	0.003366601	-0.008104046	-0.002170964	0.023074989	0.003670537	-0.00732455	0.004137937	0.003393217	0.003701823	0.003221413	7.202640126	0.19917866	2.189526883
7/24/2006	0.010382744	-0.015730126	-0.012623846	-0.01629615	0.008831751	-0.019609197	-0.003477553	0.004235112	-0.022943951	-0.014093584	0.014247355	-14.35547745	0.001158495	-0.333722195
7/25/2006	0.003699936	-0.018704372	6.86E-04	0.011121142	-0.013913708	-0.000672771	-0.007776057	-0.015191914	-0.000271887	-0.004930629	-0.017468768	-2.405942396	0.446617954	-2.406786769
7/26/2006	-0.006995656	-0.024933848	-0.00343702	4.22E-03	-0.001019498	0.010488436	-0.018130407	0.008085052	0.020954974	0.015368748	-0.017147926	-2.02984824	0.582414946	-0.509613169
7/27/2006	-0.012953876	0.012614722	6.69E-03	0.013504594	0.005087128	-0.002370723	0.005787393	0.025329311	-2.00E-03	0.006376806	-0.018796947	1.708284636	1.831536936	-0.925081259
7/28/2006	0.005024818	0.000423345	0.002049881	2.65E-02	0.002533892	0.000444939	0.00058526	0.010709607	0.003396154	0.005191476	-0.000643418	-4.258088567	-0.249688693	-1.861648164
7/31/2006	0.002902027	0.021409563	-0.003932637	-0.000522671	-0.00469276	5.25E-03	0.013326058	0.004870499	0.006229517	0.005665996	0.010117914	3.54966006	0.144434608	1.694013859
8/1/2006	-0.010045669	-0.015458311	0.000685049	-0.010643291	0.026347026	0.001105665	-7.62E-03	-0.007759711	-4.54E-03	-0.004658394	-0.000701106	0.744274861	-0.090738259	0.819715613
8/2/2006	0.012562344	0.017961986	0	0.053496941	-0.001239004	-0.015142807	0.019953351	0.007317917	-0.008229951	-0.004450263	-0.025115107	-4.998556896	0.58463711	0.187864039
8/3/2006	-0.009597245	-0.011516404	0.023852945	0.020573287	0.008149199	0.007228857	-0.010400126	-0.015138312	4.27E-03	-0.001288304	-0.017344715	0.081592987	-0.690507485	0.228308681
8/4/2006	0.002492345	0.002249842	-0.012616872	-0.003809997	-0.015365854	0.010929878	0.001603916	0.013922372	1.75E-02	0.015351179	0.009006683	-1.115246477	1.051813083	-2.101196149
8/7/2006	-0.025423831	0.002953816	0.017785704	0.023367255	0.010558449	0.006296697	-0.005893643	0.026414983	0.004475011	0.011539977	-0.009738723	5.619898792	0.634839201	2.717626855
8/8/2006	-0.009959852	-0.014702477	0.015675595	0.00683333	-0.006073019	0.002696893	-0.00984493	0.003119121	0.000260697	0.001567434	-0.019834583	0.290339058	0.107797274	-0.974951224
8/9/2006	0.00649169	0.017907073	0.017848924	0.011994681	0.002235193	0	0.019471068	-0.013405606	0.005815387	-0.001074547	0.003592615	-0.387473558	1.166920207	-1.175236606
8/10/2006	-0.009950765	0.004097332	0.008168541	-0.011397488	0.003467066	0.013160939	0.00314742	0.027481334	0.021059483	0.021888335	-0.010748403	-5.245114455	-1.575363029	-1.964758288
8/11/2006	-0.010493923	-0.019273307	0.003662133	-0.00370836	-0.0198496	-0.001365875	-2.51E-02	0.00158705	1.90E-03	0.001313946	-0.038911617	-1.874957748	0.212536387	0.091942458
8/14/2006	0.001727154	-0.009058613	-0.023965763	-0.032769849	-0.019608471	-0.00678507	-0.008742858	0	-0.008137621	-0.005398183	-0.066517296	-0.754078768	-0.953039174	-0.218853707
8/15/2006	0	0.006491584	0.004385616	0.019377599	0.012903405	-0.002175175	0.003539976	-0.021154635	-0.001085776	-0.007509201	0.022915243	-6.448039682	-0.538110233	-0.64007094
8/16/2006	-0.007461395	-0.008202135	0.014641079	0.015666746	-0.001524391	0.001740518	-0.006160877	0.025374496	0.001085776	0.008784571	-0.010978862	-8.799838861	-1.192224369	-1.11129776
8/17/2006	-0.000891981	-0.01931906	-1.33E-02	-0.010095026	-0.007657005	0.003399765	-0.012951231	0.014630839	0.002709295	0.006570902	-0.03624527	-2.676678455	-1.145007595	-1.647577495
8/18/2006	-0.007119699	0.004103829	-0.017965533	-3.27E-03	-0.0061681	-0.005358061	0.000942911	0.009088155	-0.012846359	-0.004726693	-0.001636598	-5.790671767	-0.891109947	1.954695052
8/21/2006	0.001347225	0.00475994	-0.000659413	0.034773687	-0.008153802	0.011549139	0.004957063	0.010838552	0.008507957	0.00969186	-0.003281253	3.746820065	1.618345361	0.470255283
8/22/2006	0.001793481	-0.013462576	-0.014952929	0.014870162	0.023376353	-0.005757897	-0.008261149	-0.000712142	-0.002464672	-0.002392398	-0.006594983	-0.433289478	0.341901599	-0.14758053
8/23/2006	0.007497692	0.01589009	0.00850076	-0.011248452	-0.005091013	-0.002963822	0.014550211	-0.012390717	0.000288392	-0.004277054	0.028575591	1.140138953	-0.497782474	-0.624620136
8/24/2006	-0.002626718	0.020782536	-0.003325024	-0.001750803	0.0008928	0.002097271	0.01525977	0.003702565	0.00950232	0.006582556	-0.008919705	-0.402054487	-0.051872666	0.838237327
8/25/2006	-0.014277619	0.003083294	-0.012399623	-0.008093411	0.008505288	0.000866551	-0.004432001	-0.021269671	-1.62E-03	-0.007501453	0	-1.269588235	0.03010941	0.060310549
8/28/2006	-0.008993928	0.011853063	-0.034302797	-0.027582191	-0.007613284	0.002955064	0.003179653	0.005751048	0.003522192	0.004150199	-0.01392206	-1.691259462	-0.389671949	-2.410585645
8/29/2006	-0.001826818	-0.007100714	0.006782045	0.00036313	0.003433152	-0.001440404	-0.006831973	-0.000417145	2.53E-04	-2.18E-04	-0.020813476	0.135152539	-1.244027921	-0.026853082
8/30/2006	0.008557176	0.035397641	0.001385522	0.000483969	-0.012646269	-0.002597966	0.027134091	0.018601342	0.004329079	0.007818309	-0.030776657	-0.996127107	-0.326059072	0.693806455
8/31/2006	0	0.013002456	0.009473846	0.006029927	0.007428313	-0.005506861	0.010666985	0.004494849	0.002141801	0.001772322	0.024036681	0.118574296	-0.702800851	1.034357061
9/1/2006	-0.007643349	-0.008902845	0.01396005	-0.003734269	-0.021669879	-0.001526995	-8.75E-03	-0.005211805	0.002419749	-0.00060483	-0.035399026	-3.388821389	0.062762133	-1.883841198
9/4/2006	0	0	0	0	0	0	0	0	0	0	0	-0.86117687	0.281163722	-0.368400613
9/5/2006	0.004965729	0.003379572	0.000676018	0.024792688	-0.007197571	0.01387506	0.00069426	0.022591246	0.012507766	0.015948207	0.008802581	4.817493914	0.458669836	-0.950723302
9/6/2006	-0.013634911	-0.012080158	-0.018070727	0.00047081	-0.001840411	0.009712975	-0.013067247	-0.003713186	-0.000806252	-0.00017014	0.012978661	8.379000486	-1.330948166	0.386331425
9/7/2006	0.005925195	0.009393498	0.006686694	-0.025263498	-0.004748096	-0.00192082	0.01225042	-0.011019674	-0.00741067	-0.00777217	-0.001715336	1.408495871	-1.312776255	1.160317604
9/8/2006	-3.62E-03	-0.010347483	-0.006686694	-0.013486627	-0.009697851	-0.005426647	-0.005572186	-0.013303512	-0.015876849	-0.013465892	0.037782717	-5.546376828	-1.2228966	-0.821711271
9/11/2006	-0.006409244	-0.005654723	-0.001377174	-0.022889957	-0.010601992	-0.002724407	-0.00721608	-0.000515225	-0.005061529	-0.003264208	-0.022610628	-2.221826381	-3.100432524	1.977018789
9/12/2006	-0.011070395	-0.023218369	-0.000689299	-0.001001753	0.021753043	0.000717669	-0.021204868	-0.000309262	0.001690024	0.000871498	0.029905064	-9.236254438	-0.853319725	-2.748932466
9/13/2006	0.003688232	-0.011366074	0.014886065	0.007240077	-0.008218498	-0.012343608	-0.005000434	-0.03280357	-0.016868141	-0.021217452	0.075246073	-7.802338434	-0.057313814	-0.251505089
9/14/2006	0.008768934	-0.017010513	-0.007500888	-0.00962327	-0.003066056	-0.014043531	-0.007462244	-0.015028192	-0.006371105	-0.010240447	-0.004285773	1.902080725	-0.122240298	-0.918344356
9/15/2006	0.008188848	0.00582513	-0.009974287	-0.0126376	0.009302393	0.006095117	0.010389261	0.006360865	0.00552829	0.005870902	0.017463281	1.368890105	-0.860025085	1.139471101
9/18/2006	0.005892984	0.007592868	-0.036790209	-0.001527301	0.006591982	0.000219611	0.012752966	-0.028339771	0.008267713	-0.004298963	-0.00602714	-0.285843943	1.461843793	-0.778814418
9/19/2006	-0.015931288	0.032871973	0.010523597	0.011272363	-0.035307224	-0.011262126	0.011683396	0.007270356	-0.009078782	-0.004407671	-0.00765789	1.080927947	-0.205766158	-3.13180032
9/20/2006	0.009121545	-0.00488217	0.022110043	-0.011272363	0.013655319	-0.015892892	0.002435854	-0.013814664	-0.015932291	-0.015261231	-0.016157094	-5.506016443	-1.975966836	-0.418925572
9/21/2006	0.015832906	0.028464271	0.041307819	0.015670736	-0.006871953	0.005101286	0.027533816	-0.002005125	0.005623258	0.003198687	-0.042764722	6.158397056	0.734516125	1.585196693
9/22/2006	-0.015832906	-0.005877625	-0.019676074	0.008614823	0.002295902	0.004628601	-0.008298134	-0.0140365	0.005004672	-0.000867204	-0.081794241	2.77112713	-0.587111219	-0.901720409
9/25/2006	-0.007734133	-0.015272652	-0.004084417	2.08E-02	-0.009487737	-0.001341582	-0.00963285	-0.010458206	0.00224884	-0.002148425	-0.045864321	-4.038220043	-1.61949771	2.778126506
9/26/2006	0.003183761	0.020924018	-0.002732242	0.002432204	1.71E-02	-0.001941023	0.016365254	0.005015399	3.06E-03	0.002878752	0.021870604	-5.891563279	1.194436453	-2.413999047
9/27/2006	-0.007815972	0.001832365	0.008683123	0.00E+00	-0.005503739	-0.006898648	-0.007096518	-0.005815627	-0.002795114	-0.004344155	0.00537246	-0.70553663	1.383198524	1.674074105
9/28/2006	0.018720506	0.044700143	-0.023498208	0.00557172	-0.015464226	-0.008690778	0.038811315	0.007065556	-0.002770311	-0.00064179	0.033453529	0.537245662	1.4064149	-1.714466382
9/29/2006	-0.009523445	-0.003787598	0.003465007	0.001327781	-0.018906242	-0.006090616	-0.005738281	0.013310969	0.000848204	0.003616144	0.017125103	1.658632809	-0.307119227	0.667517843
10/2/2006	-0.004102806	0.005992474	-0.006245683	-0.03873832	-0.014453349	0.003126075	0.008730957	-0.006633337	0.007180834	0.00237313	-0.037230457	4.403807557	0.381773114	-3.08348143
10/3/2006	-0.005094255	-0.014111237	-0.009617981	0.006623782	-0.007092228	0.000684905	-0.012535554	0.004951062	-0.011658332	-0.004751905	-0.038757578	-2.748997256	-2.724689227	-1.401592212
10/4/2006	0.023267002	0.047667655	-0.000703111	0.001991041	0.015817305	-0.003581911	0.04039592	-0.002022473	-0.001967278	-0.002246728	0.024473432	-3.924798608	-0.057391305	0.966006901
10/5/2006	0.018293878	-0.001297925	0.018467424	0.000497141	-0.00943204	0.006544426	-0.00049076	0.011851659	9.21E-03	0.009638959	-0.00178929	0.085427552	1.480033976	-0.468782134
10/6/2006	0.002180056	-0.001484409	-0.016359571	-5.73E-03	-0.012095487	-0.006697133	-0.001284667	-0.028523438	-0.008359778	-0.014285957	-0.006244941	-4.114285642	-0.849834424	0.066302632
10/9/2006	0.023802283	0.061412536	-0.009697687	-0.00828214	-5.73E-04	-0.026932444	0.056521766	-0.007576663	-0.017232397	-0.015710293	0.036318606	0.058387685	0.515784308	-0.198420927
10/10/2006	-0.019235154	0.000944566	-0.003372086	-0.00189191	-0.00747667	-0.014300066	-0.018536412	0.00126677	-0.009149624	-0.006674525	0.01127352	-1.962861585	-0.005892075	-2.596625116
10/11/2006	0.008238839	0.056486718	-0.007136516	0.00189191	-0.006515624	-0.005905843	0.040377824	0.009620965	-0.001415095	0.001319634	-0.045791637	0.079146277	-0.509397899	-1.094529386
10/12/2006	0.035008101	-0.025666553	-0.006286505	2.39E-03	0.011266911	-0.016463934	0.007973719	0.019527682	0.009162522	0.008722212	0.003591282	-5.257277488	0.129029084	-0.097916829
10/13/2006	0.018345287	0.01917169	0.002159828	0.007264561	0.001722159	-0.004567335	0.030130375	0.000782167	0.002569194	0.001026646	0	-4.249437284	0.886294596	-0.032436346
10/16/2006	-0.003333336	0.02500338	-0.007217642	-0.020806501	0.003435446	0.008141379	1.45E-02	-0.004141256	-0.005714588	-0.003223473	0.050755424	2.025379483	1.604752672	0.833899103
10/17/2006	0.018074401	-0.023316102	0.026801676	0.005337413	0.000428602	-0.00675266	-0.004387721	-0.017765672	-0.001140136	-0.007184985	0.071682744	5.131729512	0.350862828	-1.659417709
10/18/2006	0.005681253	-0.02924772	-0.017608281	-0.002029942	-0.017870486	0.007239041	-0.019408941	-0.008023885	0.005987942	0.001836375	-0.081957645	-3.501341043	-0.188779279	-2.299446314
10/19/2006	0.00726892	0.003444508	0.016902813	-0.003817284	0.008686894	-0.010345903	0.003492417	-0.009714428	-0.007431743	-0.008551301	0	-4.903353004	0.303251304	0.749830569
10/20/2006	-0.00364816	-0.011074051	-0.006371703	0.001910464	0.009326418	0.001472875	-0.009556758	0.01143926	-0.001445889	0.002937416	0.010274901	-3.636217458	-0.432033755	-2.781688907
10/23/2006	0.016392819	0.022816934	0.020735236	0.046005129	0.016290466	0.002368411	0.019894421	0.011309882	0.018503303	0.013999383	0.007677736	3.097277837	0.057850139	3.616483793
10/24/2006	0.010254054	0.009242066	-0.004008021	0.002791095	-0.00903323	-0.000489556	0.012583388	-0.002957909	-0.003938642	-0.003130478	-0.009382905	-3.128366158	0.300314879	0.345031368
10/25/2006	-0.002335663	-0.01290366	0	-0.002791095	0.007064172	-0.009429778	-0.003877965	0.026755193	0.002517224	0.008434543	0.0178008	-2.102828091	1.023505285	2.176291579
10/26/2006	9.78E-03	-0.015899622	0.020907889	0.006902843	0.013563796	0.002715045	-0.006095853	0.047653845	2.32E-02	2.81E-02	-0.006728638	-1.849144924	0.276076585	-2.15052649
10/27/2006	1.12E-02	0.001698322	-0.012734641	0.003734269	0.003742986	-0.016401958	0.008517202	0.002007502	-0.015307751	-0.009838449	-0.00249467	1.350310336	-0.172167163	0.911521022
10/30/2006	0.006498804	-0.014062595	0.010851885	0	-0.028633535	-0.003933224	-0.008751116	0.009977502	-0.006750886	-0.000866057	-0.029269585	3.059854375	-1.1090947	-2.660609068
10/31/2006	-0.013860801	-0.031190366	-0.001371507	0.002401827	-0.00156751	0.005435478	-0.026653795	-0.004608786	-0.009628548	-0.005991739	0.008673798	-1.2685845	0.45220075	0.057807031
11/1/2006	0.021504542	0.008341019	-0.014341499	0.003591958	-0.010177111	-0.000750845	0.021359409	-0.008540302	-3.11E-03	-0.004552046	-0.004368799	2.852457834	0.435677486	-0.262160543
11/2/2006	0.00454312	0.008551505	0.018279523	0.01741647	0.008178538	-0.030075544	0.016560145	0.003171585	-0.009212007	-0.007911763	0.002640048	-1.137120819	-0.490996854	-1.032223016
11/3/2006	0.002282845	0.000720807	-0.003938024	0.017002855	0.000571429	-0.013246374	-0.001852281	-0.006671987	-0.009843267	-0.009239881	-0.019300158	-3.025950835	0.818746452	1.067686502
11/6/2006	0	0.010177282	0.005986506	0.006675131	0.014321407	-0.008314055	0.006073227	0.00551024	-0.004067339	-0.001454409	0.038154012	-0.925576412	0.907561167	0.469066964
11/7/2006	0.006741939	0.00635401	0.019086805	0.005034336	0.016060676	-0.014339067	0.01505605	0.010616592	0.00553299	0.004684069	-0.014578586	-1.365372713	0.332272056	-2.293212621
11/8/2006	0.015990155	0.020800336	0.013295858	0.031234985	0.008278193	-0.002678095	0.022373445	0.021617432	0.010705435	0.012630769	0.032289511	-3.898451426	0.152732882	1.034627767
11/9/2006	-0.012598533	-0.025086208	0.006582219	0.035747193	0.021611443	0.01754431	-0.018265202	-0.000307015	0.009824876	0.007401822	0.018261035	1.333047577	1.080796392	1.195706706
11/10/2006	-0.010513674	-0.006406843	-0.007903878	-0.020270236	0.001075124	-0.007051594	-0.008200885	-0.009461198	0.003763472	-0.002063322	-0.027437973	-2.569867431	0.103083093	-2.925158261
11/13/2006	-0.007594442	0.004177077	-0.00331181	0.001958651	-0.009717987	-0.00283462	0.002925024	-0.015200709	0.008012492	-0.001102182	-0.015348876	-0.285091708	-0.572135815	-1.16757777
11/14/2006	0.020700591	0.01437291	-0.013021887	0.005853041	-0.000949861	-0.015285214	0.023255743	-0.004942956	-0.00505828	-0.006314986	0	-4.08772991	-0.231137945	-0.62084003
11/15/2006	-0.011244977	-0.002589149	0.011694086	0.018948273	0.006630158	0.012887238	-0.002126614	-0.008151212	0.009007732	0.003830627	0.010285574	-2.932948433	-0.146336422	0.719235297
11/16/2006	-0.010989122	-0.025350313	-0.028469875	-0.012270093	-0.013714656	0.031078791	-0.020026343	2.11E-02	0.017226927	0.020291146	-0.022324538	-2.493913888	-1.043290988	-3.505229368
11/17/2006	0.006081836	0.009346349	0.006812015	-0.02511138	-0.004934221	0.001722505	0.009870729	-0.009200274	-0.005795991	-0.005930705	-0.015778437	-2.097875899	-1.340992383	0.372616169
11/20/2006	0.01054558	-0.001388208	-0.008693484	0.01507731	0.000824063	-0.007081204	0.005665375	0.015735228	0.004406721	0.006652662	0.012311943	-1.788055646	-0.448034688	5.514938086
11/21/2006	0.008229881	0.013540809	-0.004805226	0.002923504	0.008475786	0.011203151	0.00981412	0.009057287	0.003292343	0.006205335	-0.000909881	-1.676704539	0.858579566	1.284816756
11/22/2006	0.001458517	0.005306009	0.010098503	0.000432386	0.009483881	0.004275703	0.003659541	0.00030733	-0.005234092	-0.002154013	-0.000827883	1.423359775	-0.011929607	-1.446665039
11/23/2006	0	0	0	0	0	0	0	0	0	0	0	-0.658785734	-0.09766557	0.031454449
11/24/2006	0.015095326	0.02289185	0	0	0	-0.007107716	0.020570444	0.005312097	-0.001102	0.000224593	0	4.808994803	0.675630588	-0.314760511
11/27/2006	0.00546981	-0.007744329	-0.007349832	0.020643548	0.018569767	-0.008891249	-0.000401117	-0.017783272	-0.008042371	-0.011382751	0.029219413	13.38145464	1.219561939	1.626124464
11/28/2006	-0.002529281	-0.008875802	0.024571261	1.86E-02	-0.003580193	0.009664412	-0.007869665	-0.018739098	-0.001668657	-0.005831717	0.0150883	-4.996599547	0.273804537	0.41317067
11/29/2006	-0.005852813	0.007757094	0.00133824	-0.013285409	-9.88E-03	-0.006374935	0.003012659	2.64E-03	-0.012090612	-0.006463613	0.03043306	-8.08740039	1.081981118	0.624654409
11/30/2006	0.004751128	0.018473609	0.021989809	0.008075979	0.020975148	-0.000778109	0.014286837	0.007350658	0.007890304	0.006554996	0.000768285	-0.688171071	0.456509496	0.534808996
12/1/2006	-0.012496928	-0.003358864	0.003917093	0.026187063	0.003409839	-0.009210248	-0.006994752	-0.011575421	0	-0.004992567	-0.008948606	5.901906946	0.642085325	0.280643731
12/4/2006	-0.026541556	-0.007795841	-0.004407811	-0.027023096	-0.004066913	0.00305051	-0.019240628	-0.024753474	-0.011010742	-0.013638361	-0.041613345	-3.81648544	-0.090554194	-1.801194135
12/5/2006	0.00753629	-0.002660609	0.009444786	0.024271783	-0.001315443	0.009527181	0.002476296	0.016996967	1.63E-02	0.015610884	0	-0.632541714	1.044376002	-1.139129722
12/6/2006	-0.015168304	-0.043360679	0.005172983	-0.011494379	-0.000921841	0.008839362	-0.034460911	-0.001174022	-1.70E-03	-9.17E-05	-0.023209344	-0.164995487	-0.224257162	-0.186040877
12/7/2006	0.016077947	0.001779117	0.015677813	0.000825423	-5.28E-03	0.006727151	0.010123567	0.006599279	-0.001377095	0.002243231	-0.023760843	10.53193572	0.883120077	0.413701312
12/8/2006	-0.003529482	-0.018754729	0.021046795	-0.000412626	-6.24E-03	3.39E-03	-0.013141727	0	0.004746249	0.003059154	0.013205121	-4.376245715	-4.42E-01	-0.6558153
12/11/2006	0.020694545	0.008746948	0.008512007	0.022041709	0.029158882	-0.0106289	0.009832221	-0.012167938	-0.006979859	-0.00915967	0.004418699	-12.89189753	-1.824714696	-0.511468452
12/12/2006	-0.001416114	-0.015101185	-0.004943622	-0.007090073	0.003489052	-0.015420041	-0.005001059	-0.00193486	-0.007327007	-0.006647303	-0.004418699	-2.434862112	-0.344710029	-0.18750656
12/13/2006	0.000894621	0.011679703	0.015063304	0.008602857	-0.002583313	-2.43E-03	0.000840635	0.002364321	0.004494984	0.002913634	-0.004354386	-5.451379642	-0.167957307	0.291567685
12/14/2006	2.20E-03	0.004898876	0.006690005	0.000403023	0.015273351	-0.016584419	6.15E-03	-0.020277192	-0.005920406	-0.01193947	0	-3.357693785	0.68440456	0.864217304
12/15/2006	-0.007762971	0.00424556	-0.018043303	-0.027575277	-0.003956358	0.012223694	-0.002218757	0	0.013214672	0.008840556	0.015736556	-0.31447237	-0.412821762	1.839202643
12/18/2006	-0.013845882	-0.013641512	0.00415737	-0.007588	-0.002689034	0.00774894	-0.011884662	-0.006042978	0.010842597	0.00508272	0.045065765	4.500119761	-0.919017247	-0.66649678
12/19/2006	0.00862433	0.006273259	0.020380934	-0.011754963	0.00396699	-0.009761277	0.011691494	0.013681601	-0.004446543	0.000598982	0.000868295	-3.190082563	-0.276824119	1.510315801
12/20/2006	-0.007902788	0.003790618	-0.038053072	0.030054776	-0.007434978	0.000962927	6.44E-05	-0.004466968	0.003053041	0.00041447	-0.004190558	-1.44198449	-0.089377513	0.859030947
12/21/2006	0.003410774	0.016169897	0.010424054	-0.003180958	0.013546533	-0.003593815	0.012923217	0.004032044	-0.005267448	-0.002120207	-0.007555609	1.696860702	-0.096326543	-1.459159316
12/22/2006	0.012669104	0.020586705	-0.011049836	-0.007530855	0.007461306	-0.01254766	0.017672813	0.005531168	-0.000554369	-9.23E-05	0.001675109	7.005833752	0.221150398	-0.078667029
12/25/2006	0	0	0	0	0	0	0	0	0	0	0	0.004044462	-0.113949205	0.100919724
12/26/2006	0.018029179	4.96E-03	-0.003605867	1.82E-02	0.014757647	-0.00231461	0.009200326	-0.011093099	0.003061493	-0.002217398	-0.005033769	-1.511580934	-8.85E-02	-2.167347926
12/27/2006	-0.001836143	-0.018136387	9.85E-03	0.009412549	-4.11E-03	0.01819356	-0.009700061	0.001966569	0.02168124	0.015009577	-0.005864648	-6.44010431	0.199347446	-1.9830657
12/28/2006	0.007616295	-0.003908343	-0.001867996	-0.030790547	0.010293388	0.011572894	0.00128007	-0.006790082	0.005141889	0.002229858	0.005864648	1.936111995	0.578557913	-0.131656938
12/29/2006	0.009728551	-0.006058206	0.000623053	0.009614962	-1.37E-02	0.005349452	0.000717371	-0.005730675	-0.000538341	-0.001364629	-0.009335333	4.556894992	0.113859694	1.089464964
1/1/2007	0	0	0	0	0	0.00E+00	0	0	0	0	0	-0.192325726	-0.024862729	-0.005001296
1/2/2007	0	0	0	0	0	0	0	0	0	0	0	-0.620627394	0.701497926	-0.774892394
1/3/2007	-0.022097723	-0.049108356	0.029459019	-0.020792931	-0.023411382	0.006347594	-0.045381892	-0.036236664	0.006472515	-0.006667909	-0.020585599	3.409104497	-1.650990733	-2.645037782
1/4/2007	-0.009574067	-0.019235267	-0.014927924	0.01117797	-0.006036106	-0.004026909	-0.018738919	0.013319111	-0.009454466	-0.001788704	-0.02110258	-4.74058475	-2.370324691	-2.787177689
1/5/2007	0.00883516	0.006510815	-0.031808107	-0.037037351	-0.002579648	-0.009661911	1.07E-02	0.00169482	3.81E-03	0.00137621	-0.016060166	4.292069652	-0.385378616	2.005403032
1/8/2007	-0.006265661	-0.011105592	-0.011312158	-0.002914982	0.002064251	0.001991774	-0.010946419	0.010332527	0.009826232	0.008899495	0.006233742	-1.307443893	-0.209581669	-0.298496501
1/9/2007	-0.018998131	-0.02182062	-0.000641128	-0.014264956	-0.007892905	-0.008165438	-0.02249704	0.000670166	-0.006445448	-0.004508307	-0.005377504	-1.421613357	-2.411264115	1.508195096
1/10/2007	0.000378974	-5.26E-03	0.018112983	0.019656386	-0.003122563	-0.002095522	0.003903404	0.025574586	0.016610482	0.016970653	0.001795716	-4.453989467	-1.9107557	-1.390352675
1/11/2007	0.014183568	1.64E-02	6.75E-03	-0.000860678	0.001952744	-9.31E-03	0.026740455	0.011578336	-0.002609345	0.000897062	-0.009011003	-6.388747318	-0.178564471	-4.386645999
1/12/2007	0.060798205	0.049040686	1.88E-03	-0.00280233	0.012151132	-0.031728777	5.20E-02	0.015161512	-0.00345854	0.000672269	-0.008223375	-8.119081978	0.127351181	1.324318144
1/15/2007	0	0	0	0	0	0	0	0	0	0	0	-1.517974337	0.890201309	-1.037727666
1/16/2007	-0.011241634	-0.031166237	-0.015416382	0.011162507	0.003975129	-0.004106407	-0.008395352	0.009701647	0.003209675	0.002729247	-0.001826961	4.727475459	-0.946954701	-2.094752809
1/17/2007	0.018875794	0.023466984	0.006163591	-0.000427031	0.002556239	1.92E-03	0.018148183	0.014067861	-0.002398494	0.003167312	-0.013853795	-1.686653746	-0.425546269	2.272752652
1/18/2007	-0.007985752	-0.010887607	-0.008067749	-0.015387402	-0.009619775	8.54E-03	-1.83E-03	-0.003732121	-0.004281725	-0.002675945	-0.004601778	1.547150652	0.058403952	-3.37744256
1/19/2007	0.002072612	-0.009373929	-0.005574594	-0.000433839	0.000386573	2.71E-04	-8.89E-03	-0.000831255	-0.005086832	-0.003131013	0.013917251	-4.788605797	0.925736962	1.612311465
1/22/2007	-0.000702099	-0.004377053	-0.003199491	-0.019830833	-0.00853932	-0.012837614	-4.40E-03	-0.016137833	-0.004037606	-0.008774157	0.006365283	2.31238362	0.188380943	-1.688798382
1/23/2007	0.013845275	0.031086465	0.016211417	-0.014602054	0.01342302	0.001556563	0.020132189	0.011553537	-0.001898254	0.002662877	-0.012859382	-4.568511385	0.689975578	6.290142571
1/24/2007	-0.016975608	-0.029650144	-0.009981862	0.011276846	-0.00643089	0.012637106	-0.023601021	0.020874996	0.004329079	0.010447354	-0.002821374	-5.621325354	-0.1497819	0.285407563
1/25/2007	-2.43E-03	0.008269296	0.001909005	-0.008249768	-0.001808085	0.006393826	0.009150576	0.012298778	0.00053588	0.004894555	-0.006466208	11.28825337	0.518156363	-1.717817035
1/26/2007	-0.003892019	-0.011520439	-0.015052326	0.002571414	-0.004534568	-2.16E-03	-0.006941746	0.005138809	0.006439577	0.005091548	0.002751033	-0.432521681	-0.531357082	2.65940999
1/29/2007	-0.001383543	-0.016548876	0.015052326	0.002676184	-0.010311388	0.013758816	-1.26E-02	-0.002213503	-0.001880466	-0.000220833	-0.01221539	2.139088468	-0.275573927	-2.141886603
1/30/2007	0.016058379	0.006749031	0.008703275	-0.000445534	-0.004075467	-0.005784221	0.010541119	-0.00667006	-0.008316318	-0.007537501	-0.003774946	-4.797530199	0.219447262	4.71507414
1/31/2007	-0.002063262	0.01650155	0.00063002	0.009314771	0.01217691	1.05E-02	5.64E-03	0.01439598	0.005897861	0.009126415	0.004761272	-6.163237665	-0.588824811	2.121897249
2/1/2007	0.002761708	-0.012119585	0.014692356	0.009338162	-0.008101442	-0.011279484	-1.04E-02	-0.00772592	-0.002960352	-0.005394901	0.002774423	-2.366032646	1.190935809	-2.86541658
2/2/2007	0.020934853	0.001308922	-0.006069585	-0.003395589	0.006017023	8.98E-03	0.00850047	0.008824766	0.016826042	0.013389321	-0.012229268	-3.233305351	-0.500502081	3.191269068
2/5/2007	0.00440041	-0.005338262	0.001871492	-0.014811811	0.013600365	0.016330477	-1.32E-03	-0.010639466	0.008953717	0.003624696	-0.001901744	3.470193546	0.684623175	-0.906409102
2/6/2007	-0.001703288	-0.016952234	0.011618131	-0.000891266	-0.017651334	0.018550206	-0.012715193	-0.00374059	0.001320822	0.001742161	-0.02812944	0.524815772	-0.10885159	0.375431544
2/7/2007	0.007405177	0.007042886	0.030486929	0.008103502	-0.00986915	0.007324792	0.002517809	-0.00782962	0.002881316	0.00013054	-0.003923405	-3.818590439	-0.880531629	-1.435286178
2/8/2007	0.008190275	0.018690886	0.021137436	-0.005988042	-0.009967522	-0.001273723	0.019012159	-0.01015758	-0.008916003	-0.008432969	0.017811232	0.049243631	-0.289774658	3.68951303
2/9/2007	0.011447768	0.01196481	-0.001903229	-0.001446937	0.009438422	0.000509684	0.015618055	0.010973906	-0.000803263	0.002979322	0.015147657	5.388247601	0.595916661	0.113271352
2/12/2007	-0.000730339	-0.005335165	0.005698854	-0.002006913	-0.008370473	0.01097984	-0.001877357	0.010047276	0.004994461	0.007279417	-0.008823453	4.317851999	-0.950756632	-2.241577561
2/13/2007	0.017056157	0.014368412	0.001019442	0.002229655	0.001466569	0.014261532	0.018253918	-0.003743239	0.011223188	0.006968066	-0.003661331	-11.79252137	-0.214460543	1.399151571
2/14/2007	-0.006485234	-0.018673142	-0.005839433	0.000779206	-0.019235242	0.000248396	-0.011163105	0.023440921	-0.000790971	0.006877015	0.008673873	-2.892768913	0.355904239	-2.417548784
2/15/2007	0.010687948	0.009117176	0.027296084	0.009854478	0.009327543	-0.000248396	0.005034259	-2.48E-03	0.001307806	-8.57E-05	0.037558493	-1.133432395	-0.398484243	0.280948532
2/16/2007	0.009963528	0.026987617	0	-0.015881282	0.001747665	-5.65E-03	0.021794963	-0.00298211	0.001548905	-0.000685636	-0.004651375	-2.854690563	-0.479165509	2.627871473
2/19/2007	0	0	0	0	0	0	0.00E+00	0	0	0	0	-1.06129683	1.57E-02	-0.115490871
2/20/2007	0.005745205	-0.007368331	-0.014638608	-0.006852035	0.004288976	-0.009875384	-0.003012095	-0.024284533	-0.012489665	-0.015900784	-0.024307834	1.27229021	-0.699359872	-1.452484227
2/21/2007	0.013857328	2.29E-02	0.009066767	0.010762436	0.000267451	0.006455151	0.021890598	0.001834302	0.010940761	0.007636275	-0.01434302	-1.050032239	-0.16458249	3.454096888
2/22/2007	0.003151396	0.021920848	-4.60E-03	0.031285137	0.011433254	-0.000752351	0.017179616	0.000712432	-0.001825318	-0.000908089	0.027505228	-1.069839313	0.541428558	0.805656456
2/23/2007	-0.008150931	-0.007448474	5.60E-03	0	0.008162236	0.006916982	-0.00911799	-0.004077893	-0.00051778	-0.000735724	-0.003742986	2.975933399	1.049342486	-0.528509142
2/26/2007	0.000602534	-0.00304778	-0.008913227	-0.010429209	0.003664446	0.018187556	-0.004765096	0.00183711	0.011630856	0.009479561	0.004720981	4.788229149	1.416183714	-0.658391789
2/27/2007	-0.020013156	-0.023668023	-0.016011987	-0.005036139	-1.38E-02	4.56E-03	-0.026711542	0.008225484	0.001534596	0.003894969	0.010167631	49.37866266	2.234482747	1.782377789
2/28/2007	0.011160722	0.011373722	-0.001762374	0.001645008	0.01420329	-1.14E-03	0.017259703	0.004741975	-0.004097502	-0.001025773	-0.022416879	-12.68315423	-3.211032717	2.759202246
3/1/2007	-0.032903908	-0.019011032	0.040192662	-0.0161276	-0.002222368	-0.00146401	-0.021005868	-0.024247317	-0.009311704	-0.012911735	0.038040151	1.218057156	-1.263775669	1.70177725
3/2/2007	-0.011201899	-0.008715271	0.000564653	-0.012550591	0.003527341	0.014544536	-0.012326068	0.003397337	0.015481683	0.011713669	0.022605638	16.18909682	1.012469093	-0.328756159
3/5/2007	-0.004019298	0.012842281	-0.014069727	-0.03219986	-0.015773198	-0.001927092	0.009951234	-0.020559337	-0.00309528	-0.008124709	-0.051244278	6.860684474	-1.126288207	-0.905844824
3/6/2007	-0.003664917	-0.015477139	-0.036585003	0.013303453	0.010149695	-0.002817017	-0.01150273	0	0.002585068	0.001121608	0.009313945	-19.93906236	-0.744428173	0.172465353
3/7/2007	0.012619203	0.008356203	0.023040127	-0.007034567	0.016518552	0.003058106	0.00815638	0.041711234	0.0061651	0.016462861	-0.007444203	-6.565182376	0.098534082	1.205505275
3/8/2007	0.00232566	-0.003968206	0.011969283	0.001734405	0.000128991	0.020283058	-0.004024394	0.059475666	0.019266027	0.031764602	-0.008486361	-7.243990032	0.041204258	-0.927073176
3/9/2007	0.000995058	0.001401425	0.009416534	0.000923788	0.000257931	0.003929278	-0.003066975	0.034296531	-0.00375312	0.009242286	-0.006570385	-2.368613014	0.287331237	-3.108467011
3/12/2007	0.006871971	-0.011432396	-0.001563278	-0.006252191	0.001031061	0.005163119	-0.011254974	0.01518418	-5.98E-03	0.002155129	-0.015378619	-1.25149449	-0.478393176	-1.546981247
3/13/2007	-0.01249043	-0.009757888	0.007792063	-0.006759145	-0.018461263	-0.002421782	-0.008866429	0.031706399	-0.017770295	0.000365505	0.002930137	25.47403645	1.774925232	-1.45413599
3/14/2007	-0.002637247	-0.007721271	-0.027034472	-0.010816	-0.001181645	-4.69E-04	-0.00560121	-0.030624148	-0.010037574	-0.015714843	0.001918247	-2.53433252	-1.145466029	1.339023376
3/15/2007	-0.004019298	-0.016231453	0.00909294	0.006362694	-0.001051525	0.001641972	-0.014331756	0.003329587	-0.007043893	-0.002560609	-0.01749101	-5.254886278	0.084535699	-1.574768228
3/16/2007	0.004019298	0.012136087	0.010149469	-0.001881026	0.00877256	-1.04E-02	0.007474371	-0.017673909	-0.015511837	-0.015586896	0.002967361	1.583463609	-0.264978117	-0.387381179
3/19/2007	0.00792413	-0.013358849	-0.006707125	-0.000824063	-0.003787636	0.006531085	-5.36E-03	0.000731261	0.006073019	0.004316945	-0.00389647	-13.98158739	-0.178107537	-1.866520912
3/20/2007	0.006874242	0.01486962	0.047125112	-0.008753309	-0.007618584	-0.003063511	0.014550729	-0.00375338	0.001049739	-0.001004226	0.000929109	-11.02067146	-0.893462476	0.256411278
3/21/2007	0.00230286	0.006132019	0.015989501	0.028923039	-0.003566479	-0.006313651	0.007320359	-0.010788984	-0.000246898	-0.004447435	-0.003908072	-9.892621227	0.033405294	4.112758075
3/22/2007	0.006811659	0.002494782	0.003756881	-0.006716875	0.002115004	0.002372293	0.002130189	0.010513792	0.004465599	0.006162379	0.002978963	4.472434686	2.444267396	1.296908087
3/23/2007	-0.002908927	-0.009916451	0.009861487	0.014191181	0.00092391	-0.004194869	-0.010696616	-0.007458942	-0.006845118	-0.006709183	-0.001953943	0.111739481	1.380190172	-0.451894149
3/26/2007	-0.014407238	-0.009886866	0.003177548	0.008782492	0.0003957	0.011435005	-0.019006834	0.006449258	0.004476214	0.005956643	-0.019847334	1.174698968	0.670336297	0.406628703
3/27/2007	-0.001961143	-0.010229568	-0.017333767	-1.67E-02	0.001844533	-0.009374946	-0.003086373	-0.006449258	-0.018842083	-0.013558673	0.010960049	2.087031692	-0.086599694	0.271477951
3/28/2007	0.017970972	0.004177488	0.016804877	0.002191592	0.009693552	0.00213481	0.001337537	0.001662357	0.000815738	0.001271025	0.001033106	10.35138307	1.770680509	0.830043989
3/29/2007	0.009691448	0.008200352	0.00829771	-0.018724743	0.005200896	0.001184039	0.01129741	0.002396315	0.005598051	0.003972116	-0.027117403	1.756248705	1.060256891	2.049402057
3/30/2007	-0.022088233	-0.046605968	0.006145819	-0.012284586	-0.011609078	0.024623342	-0.043672535	0.017701192	0.009806738	0.014236904	0.003081667	-3.424687447	-1.050636295	0.532969596
4/2/2007	0.023058699	-0.023441116	-0.062394209	-0.006079771	-6.19E-03	0.011251123	-0.025266394	0.001716894	0.015931221	0.010669635	-0.018340236	-1.334964748	0.112909146	-0.129643055
4/3/2007	-0.019755422	-0.017521956	0.016786305	0.019654907	-0.003570724	0.002736188	-0.020538519	0.007196864	-0.014635005	-0.005237881	0.002054494	-8.052198972	-0.781442545	-1.858074199
4/4/2007	-0.003634205	0.028711099	0.019189778	-0.001760254	0.003966685	-0.00022773	0.024810952	-0.006204219	0.005781607	0.00103325	-0.001075637	-2.763956539	-0.074653922	-0.563135132
4/5/2007	-0.000629066	0.03123888	0.005739088	0.002697791	-0.00661991	0.003107829	0.019744044	0	0.008062836	0.00478036	0.009251661	-0.737743128	0.313472246	-0.546706556
4/6/2007	0	0	0	0	0	0	0.00E+00	0	0	0	0	-0.480514719	-0.095194539	0.043199129
4/9/2007	-1.06E-02	8.78E-03	-0.012454128	-0.00563845	-0.014315583	0.009940589	0.00151286	0.002972038	0.003885976	0.004348368	0.018821374	-1.139913451	-0.342887789	-4.163512674
4/10/2007	-0.003722276	2.70E-02	3.36E-03	0.001647835	0.004302817	-0.004732048	0.018558845	0.001258201	-9.35E-03	-0.005253234	-0.022706382	-4.089866349	0.193738511	0.077993669
4/11/2007	0.00969583	-4.40E-04	1.16E-02	7.03E-03	0.009614175	-0.002714115	-0.004267294	0.006267368	-0.012340327	-0.004950097	0.013819983	5.349882869	0.853835947	-0.258315486
4/12/2007	-0.00550506	0.013773674	-6.66E-03	0.03477314	-7.87E-03	-0.019515789	0.005717901	0.001961659	-0.022990238	-0.014159823	-0.001825256	-5.860166801	-0.027814571	2.469108669
4/13/2007	0.002839725	0.036662748	0.003601685	-0.004181978	0.008137176	0.000384837	0.028735328	0.005861994	0.002436749	0.003349806	-0.001058252	-5.094039391	0.584257076	-1.35881622
4/16/2007	-0.002304572	-0.004489535	0.011912782	-3.05E-02	-0.0171517	0.006978288	-0.007824201	0.011008962	0.002147008	0.005793735	-0.028707302	-2.806822539	0.260862679	-0.534771535
4/17/2007	-0.016078546	0.001143262	0.027512766	0.009413748	-0.007733571	0.010339152	-0.013401706	-0.005181131	0.004028964	0.001661061	0.003066122	0.520373166	-0.090893006	-0.686159022
4/18/2007	-0.012205071	-0.002121425	-0.016650917	-0.00138905	0.012318261	-0.005840651	0.006723303	-0.011066467	-0.004817769	-0.007036858	-0.020956759	1.792553733	-0.452937149	0.634717522
4/19/2007	0.003742301	0.035969453	-0.048809688	-0.005342638	-0.017507402	-0.001065611	0.023259417	0.013001554	-0.001073775	0.003670341	0.01163037	0.620589376	-0.990822697	-1.042445642
4/20/2007	0.007136668	0.013211895	0.022299728	-0.007715727	0.014678165	-0.003662169	-0.00282745	-0.007143202	-0.004878058	-0.005468715	-0.004295496	-4.253209011	1.099646629	1.007513318
4/23/2007	-0.003066964	-0.01804495	-0.009939639	-0.011330229	-0.011261227	0.015472436	-0.016501818	-0.007105457	0.009449387	0.004552392	-0.026681776	6.803565558	0.644163159	3.760348241
4/24/2007	-0.01603227	-0.018202255	-1.61E-02	-0.016153507	-0.015399727	-0.003317003	-0.003898393	-0.013821796	1.60E-03	-0.00417572	-0.008674156	0.790916726	-0.348939469	-1.606386493
4/25/2007	0.015690914	0.041134457	0.002739728	-3.63E-03	0.009927008	-0.009865006	0.031385422	0.009176027	0.000282597	0.002006522	0.009804506	0.32926579	1.215219617	0.713002132
4/26/2007	-0.003728348	0.00084358	-0.020733293	-0.004732731	-0.024442267	-0.000228807	-0.006638593	-0.012888286	-0.006741245	-0.007966165	0.011842915	-3.617460717	-0.672998179	-0.814065757
4/27/2007	0.004752064	-0.013414325	-0.000558815	0.002308488	0.000140578	0.004490285	-0.00649585	-0.008014615	0.006175971	0.00122	-0.017300938	-3.481967609	-1.112807175	2.963001082
4/30/2007	0.006086487	-0.03300236	-0.013222868	-0.007919627	-0.014869636	0.012226567	-0.019522031	0.007016294	0.009099642	0.008790345	-0.010901837	12.47963304	0.987888337	-1.152896322
5/1/2007	0.017674003	0.008494214	0.019769308	-0.012307848	-0.021341834	-0.00217775	0.017086888	0.005704212	-0.002680632	0.000166688	0.004375007	-4.309215937	-0.53309147	-1.833033971
5/2/2007	-0.010311095	-0.012426159	0.011457093	-0.001487173	0.008273507	0.000450958	-0.00294256	-0.017762456	-0.000249727	-0.005934487	0	-4.00780253	0.110885626	-1.571728452
5/3/2007	-0.001010033	0.000587529	0.01281894	-0.003354249	-0.004491134	-0.027037937	0.007184612	-0.009140072	-0.022926355	-0.018914394	0.01628902	-0.714993578	0.938696207	-1.795117681
5/4/2007	-0.000336905	0.001428438	-0.003121398	0.015680302	-0.00247147	-0.003402679	0.002021114	0.017559633	0.004907282	0.008083431	0.005405143	-1.87802508	0.328150605	-2.511389845
5/7/2007	-0.00669419	-0.000867296	0	-0.011334358	0.006528859	0.004328676	-0.013226589	0.000637726	-0.005162864	-0.002035969	-0.002138167	1.224256549	0.139767164	-0.804072895
5/8/2007	-0.004044942	-0.02490007	0.008931047	4.33E-03	0.002022538	0.01538433	-0.027086884	-0.003284075	0.004176969	0.003137058	-0.010862989	0.143152574	-0.626264437	1.90790381
5/9/2007	0.010739131	0.002351458	0.020534055	0.009454303	0.002450452	0.006510735	0.005933013	-0.005773212	8.27E-04	-0.000677449	0.009741169	-2.933034562	-0.414969227	-0.975867289
5/10/2007	-0.001652475	-0.003871001	-0.003702239	0.002806762	0.004309732	0.005118181	-0.013953188	-0.001195457	0.003237584	0.002030973	-0.00542284	4.723300061	-0.777571022	1.571731137
5/11/2007	0.020544893	0.020291938	0.006733143	-0.008075414	-0.018957228	0.000825485	0.027841191	0.004590112	0.005309747	0.004470506	0.003277684	-4.8467232	0.079661204	0.419081411
5/14/2007	0.011441095	0.007266458	-0.0046159	0.010874321	-0.024999453	0.003369906	-0.000539143	-0.011515028	2.52E-04	-0.00320324	-0.019620621	6.628944257	1.059810582	-0.414213971
5/15/2007	0.009661911	0.012925251	-0.013039035	0.004123217	0.017520864	-0.003369906	0.015736956	0.000370542	5.36E-04	-4.22E-05	-0.051792895	0.616713652	0.06020543	1.103814706
5/16/2007	0.018794049	-0.010058166	-0.000535834	0.022142009	0.029727412	0.002247865	0.003895846	0.016807118	-0.003217871	4.13E-03	0.003508391	-3.986168848	0.101357491	-1.422367
5/17/2007	0	-0.020637451	-0.003221047	0.030542064	0.008111037	-0.001348113	-0.011733368	0.001365188	-0.010035335	-0.005100224	0	-0.671080536	7.91E-01	2.757333557
5/18/2007	-0.000317773	-0.028665203	0.027576983	-0.011547472	0.003395589	0.006871339	-0.013849276	-0.004009848	0.006521728	0.003037977	-0.00581748	-6.156609311	0.793752062	-1.187494777
5/21/2007	0.010056057	0.017265206	0.001045615	0.001740644	0.015556336	-0.000223322	0.018997616	-0.004667987	0.010754996	0.00420416	0.027470377	3.124923455	1.099917081	1.148283795
5/22/2007	-0.00910304	-0.018623136	-0.013414194	-0.003949819	-0.004320263	0	-0.021106041	-0.011162992	-0.008854216	-8.47E-03	-0.01250151	-1.94575368	-0.467279429	-1.678221051
5/23/2007	0.00910304	0.010286459	0.025102639	0.00441348	-2.37E-02	-0.008598505	0.005199125	0	-0.003519288	-0.003008541	0.001192218	0.761241889	-0.055531935	1.326087616
5/24/2007	0.005897871	0.028925896	-0.01469754	0.011522192	1.91E-02	-0.010037441	0.021371496	0.005735446	-0.011178654	-0.005404153	0.01803398	5.807009103	-0.779595443	-1.208357177
5/25/2007	0.008968111	0.019889142	-0.007760644	-0.003902668	0.020828301	-5.86E-03	0.009823292	-0.00712801	-0.000835422	-0.003590515	0.053439925	-5.201761037	0.031212935	1.11463619
5/28/2007	0	0	0.00E+00	0	0	0	0	0	0.00E+00	0	0	-0.871479774	-0.358098202	0.278223383
5/29/2007	-0.018617268	-0.019359604	-0.013158959	-1.97E-02	-0.021951423	0.005402334	-0.023209701	0.00712801	0.003017078	0.004699257	-0.004244574	0.933280609	-0.649285629	-2.477286915
5/30/2007	0.013364486	0.039641013	-0.013198845	0.00584797	0.00685941	-0.010834012	0.036838689	0.006711126	-0.003563693	-0.001066075	-0.001114658	-5.61068597	-0.430105634	0.509353736
5/31/2007	-0.002464938	0.010715124	0.002707827	0.005002046	0.013303966	0.009695102	0.011703468	0.001373438	0.004108364	0.003917566	-0.00314801	0.737151617	0.754775486	0.095351825
6/1/2007	0.013867782	0.007149287	0	0.047916749	-0.011213518	-0.010616054	0.002582274	0.008382737	-0.008782851	-0.003235147	-0.01083966	-2.457389886	1.201088068	0.230123191
6/4/2007	-0.002159029	-0.002093482	-0.014435768	-0.01808085	-0.009793027	0.00703905	-0.004177003	0.00298981	0	0.001916811	-0.035263921	3.22889607	0.780392145	1.174278279
6/5/2007	0.015198699	0.012849852	0.013353516	0.010865411	0.034543363	-0.001373312	0.005405743	0.001627045	0.003870099	0.002422698	-0.041092738	2.409696177	0.370832971	-1.108149676
6/6/2007	-0.007264102	-0.014195432	-0.003253799	-0.000891663	-0.003810047	-0.009974762	-0.012901849	-0.016666294	-0.014394802	-0.014581944	0.014979903	8.552370883	-0.153734663	1.356431022
6/7/2007	0.019565347	0.017069917	-0.013259712	9.21E-03	0.025971991	-0.008440829	0.022529489	-0.005063768	-0.002223022	-0.004014076	-0.006141044	14.26031894	0.56990964	2.007540292
6/8/2007	-0.004546215	0.012544526	-0.009401424	-0.013011026	0.015160794	-0.006006024	0.003405544	-0.003791561	8.18E-04	-0.001558172	0.007997851	-12.71228255	-1.348871808	-2.960545827
6/11/2007	0.01829921	0.057527619	0.012424235	0.00946924	0.031045193	-0.006042314	0.043644237	0.004621935	0.004470047	0.003157101	0.025852366	-2.279185008	0.118879534	1.533831331
6/12/2007	0.003991903	0.022676721	0.002329566	-0.011486048	0.01335537	0.005337951	0.010276715	0.017371071	0.003315136	0.008341982	-0.009616486	12.03755187	0.64310244	-0.648377661
6/13/2007	0.007292005	0.048469755	0.002597227	0.013922372	0.032143645	-0.014192464	0.033548548	-0.007460005	-0.008341256	-0.008773872	-0.004303859	-11.3765988	-0.358126293	0.821582429
6/14/2007	0.001463743	0.026063352	0.035274897	-0.001660486	0.017420997	0.009090612	0.01641473	0.009632935	0.011095498	0.010356998	0	-8.977253278	1.351168135	-0.024643914
6/15/2007	0.022675659	-0.003559926	0.000527009	0	0.011369142	-0.005840124	0.009810759	0.000361696	0.004423286	0.001751351	0.019117365	0.99480786	1.870058726	-1.313276093
6/18/2007	0.009307953	-0.007065726	0.015941798	-0.001330377	-0.008395958	-0.002060059	-3.04E-03	-0.003985874	3.28E-03	0.000170699	0.06253318	-4.052557859	-0.33480181	1.590627882
6/19/2007	-0.028508497	-0.035084836	-0.007155433	-0.010707218	-0.001426025	0.016050699	-0.038443966	-0.010401554	0.00054572	-0.001195508	-0.012600167	-5.099684552	-0.469245679	0.067350378
6/20/2007	0.012083076	0.031685017	-0.016588058	0.013698082	0.038493206	-0.003283562	0.017043621	-0.00671792	-0.008799838	-0.0074184	0.003114798	12.3313033	0.421232405	-0.781605281
6/21/2007	-0.026381827	0.006724707	0.009381056	-0.005990699	0.001372213	0	-0.010136645	-0.005462724	-0.006365931	-0.00526476	0.013650389	-2.342823371	0.171831142	0.296239872
6/22/2007	-0.024941786	-2.76E-02	0.009814906	-0.011189554	-0.008722654	0.002815141	-0.033495689	-0.014683453	-0.003067487	-0.006206482	0.009357369	9.764424713	0.287583349	1.185521793
6/25/2007	0.009264774	-0.000943032	-2.09E-03	-0.037489345	-0.002886005	0.001326622	-0.007313787	0.002728515	-0.004454788	-0.001306962	-0.026122556	6.26819177	0.280208709	0.260179939
6/26/2007	0.004166735	3.40E-02	0.033240147	0.006752849	0.01080843	-0.008300752	0.017038975	-0.01734394	-0.007050171	-0.010649821	0.028179263	13.09610872	0.919561252	-1.958730072
6/27/2007	-0.005338945	-3.52E-03	2.52E-03	0.002665278	3.88E-03	0.00853468	-0.014481574	0.004483243	0.007050171	0.006368469	-0.006182855	-18.31920023	-1.826690788	2.126406369
6/28/2007	0.005638042	0.004686153	-5.94E-03	3.58E-03	-0.001025816	0.011010424	5.68E-05	-0.001333334	0.010028012	0.006415174	-0.004143244	-1.776838111	1.146477891	-0.451792805
6/29/2007	0.045825158	-0.037833659	0.02551095	0.001728211	0.027223278	0.016063988	-0.01792409	-0.012370105	0.00139658	-0.001218769	-0.009435438	3.995947053	1.393464195	0.476156617
7/2/2007	0.018004733	-0.021879921	-0.005323442	-0.007162692	0.001552451	-0.005402334	-0.006783421	-0.011353283	-0.006675701	-8.00E-03	-0.029880179	-5.016286304	0.787311832	-0.634701236
7/3/2007	-0.017433581	-9.58E-05	0.005323442	-8.03E-03	0.000775323	0.005402334	-0.014178402	0.004673361	0.003327139	0.004031027	0.023573536	-3.819788978	0.377985247	-0.253789478
7/4/2007	0	0	0	0	0	0	0	0	0	0	0	-0.58981547	0.053222581	-0.115853683
7/5/2007	0.004813247	0.032356053	0.025839341	-6.33E-03	6.51E-03	0.005599712	0.020297112	0.005617992	0.008043634	0.006928585	0.009494849	3.386102403	0.333151402	0.476969615
7/6/2007	0.010654483	0.008843406	0.003363367	-0.00589833	0.011483694	0.022238063	0.014664997	-0.007076073	0.019640461	0.011399087	-0.0010948	-4.92244674	0.75311587	0.211985592
7/9/2007	0.006668186	-0.017960215	-0.010972558	-0.003199624	0.030521189	-0.000369072	-0.009215864	-0.018259072	1.03E-02	-0.000171748	0.011485275	2.237136951	1.207817253	-1.914481118
7/10/2007	0.020316632	0.002464891	-0.037805614	0.015896714	0.006727661	-0.001477651	0.01117969	-0.003175236	0.003536503	0.000772632	0.000983962	14.73205892	0.897772057	1.108478699
7/11/2007	0.002432327	0.030648522	0.021056032	0.006288596	-0.002412546	0.006264992	0.012966467	-0.011796598	0.012326478	0.004067918	0.009299661	-4.125731604	-0.02680366	-0.661342062
7/12/2007	0.020131734	0.002329671	0.005777876	-0.00407143	0.001888575	-0.005156549	0.012911321	0.042622464	0.007286847	0.016654692	-0.005079624	-7.30355075	1.426933407	-2.126437833
7/13/2007	0.007648578	-0.001736499	-0.000981114	-0.014914257	0.019720411	0.000516853	0.003678254	-0.029236988	0.006838677	-0.005225025	0.017281984	-3.388556567	0.389078966	1.27352889
7/16/2007	-0.05413802	-0.029622741	-0.009740537	0.018056535	-0.009292788	0.009550469	-0.043644008	-0.012079009	0.000517102	-0.002114613	-0.007051466	2.333451023	-0.396148941	0.870035088
7/17/2007	-0.043473902	-0.003968806	0.018900906	0.006255088	-0.030758692	0.004741247	-0.022425014	0.043241482	0.004127221	0.016251644	0.005028052	0.282976621	-0.390831186	0.228165049
7/18/2007	0.018416193	0.035634088	0.001336493	0.013647783	0.010534814	0.000872854	0.025534541	0.025825037	0.005436437	0.011225136	0.022129862	2.185064017	0.282920458	1.255197674
7/19/2007	0.006245007	-0.003886163	0.008102106	0.002275573	-0.029105851	0.000436142	-0.00582386	-0.00488585	-0.008530255	-0.006156154	0.024508518	-4.882389473	0.480068554	0.261333517
7/20/2007	-0.007682863	-5.89E-03	-0.007131232	-0.002275573	-0.027847103	0.001670116	-0.007284157	-0.005856809	0.001548105	-0.000787744	-0.001935039	10.04327193	0.080151559	0.244587266
7/23/2007	-0.039894341	0.007447233	-0.015278669	-0.014571998	0.001343785	0.009818865	-0.012190627	0.002743746	0.005957529	0.005459974	-0.014680186	0.009976022	0.825342795	-1.753826338
7/24/2007	0.005316778	0.034007117	0.015763753	0.029832566	0.01653664	-0.002085656	0.019792799	-0.011498202	0.003070719	-0.002188682	0.003923405	9.772475007	-1.467437546	0.460531075
7/25/2007	-0.007415415	-0.010655085	-0.019712913	-0.013439696	0.001539816	-0.006210752	-0.006961594	0.008754457	-0.006423133	-0.001655013	-0.003923405	-1.514298537	-0.223571283	3.195774608
7/26/2007	0.008606317	0.025641562	-0.027581039	-0.024866022	-0.018300294	0.001737117	0.020313311	-0.012968619	0.003593596	-0.001823684	0.006902369	13.50437956	-1.545883346	1.396938722
7/27/2007	-0.007106841	0.003562534	-0.03663603	0.011588958	0.011241701	0.006128133	0.003558976	0.020895432	0.014811096	0.015559711	-0.022751757	16.73939675	-0.65540065	4.711177546
7/30/2007	0.008593477	-0.022970438	0	0.002301762	0.016465795	0.000215602	-0.007760603	0.017147005	0.003291379	0.007244049	0.002943552	-12.7388951	-0.587106807	-0.685268889
7/31/2007	0.01143241	-0.0100113	0.005784923	0.011770892	0.005320605	0.002153472	-0.000716322	0.018763994	0.009809632	0.011690853	0.030533159	11.0304916	1.759817205	0.864622737
8/1/2007	-0.010274366	0.008465363	-0.013063457	-0.010507178	-0.009903765	-0.005536595	-3.91E-03	-0.008377394	-0.01158741	-0.009786824	-0.004885928	2.023688625	-0.877010848	-1.136308348
8/2/2007	0.006772869	0.007498225	-0.001462086	0.027070003	0.005018557	-0.008981012	0.009679065	0.001735874	-0.006605398	-0.004258691	-0.002961594	-10.3418175	-1.610021959	1.219588159
8/3/2007	0.007576016	0.01161267	-0.011101565	0.012327326	0.004776906	-0.000218285	0.009670954	0.038061456	-0.001762852	0.011396826	0	16.3472903	-0.025312423	-0.494492536
8/6/2007	-0.012866174	0.018948945	-0.014359499	0.006381362	-0.012752911	0.001744947	0.006442469	-0.03341685	-2.82E-03	-0.012210065	-0.030681872	-7.275324814	-1.275463709	-3.941318996
8/7/2007	0.014882628	0.004270056	-0.017063851	-0.001207133	-0.017149283	-0.016848981	0.016382182	-0.03353818	-0.018860202	-0.023334872	-0.010086056	-6.502190568	0.466082412	-0.508174857
8/8/2007	0.017537201	0.030071765	0.02765027	0.015688305	0.008445433	0.001107542	0.02662251	-0.008681757	-0.003152694	-0.00433985	-0.002029476	-0.826778602	2.004181527	-2.484253739
8/9/2007	-0.000286911	-0.004267622	-0.023771611	0.014700624	-0.017300504	0.00573953	-0.007008682	-1.05E-02	-0.007601089	-0.00675579	0.000966931	21.25589301	-0.892939893	1.809136061
8/10/2007	-0.006881785	-0.004021301	0.003863673	0.015746693	-0.019095829	-0.001836008	0.000730115	-0.00557051	-0.003155846	-0.003796512	-0.029920325	9.123625597	-0.525944058	1.079261605
8/13/2007	0.011405384	0.013329409	0.020042937	0.007313029	-0.000573954	0.006228723	0.01070104	0.008439678	0.005254223	0.006403527	-0.009505299	-4.832364481	0.326208666	-0.521739795
8/14/2007	-0.01801487	0.025218193	-0.007996248	-0.012885831	-0.010968187	0.001241103	0.006158788	-0.022698613	0.00104754	-0.006361264	0.00110525	4.221183245	-0.594943411	1.980670327
8/15/2007	-0.01335149	-0.01756619	0.001631544	0.000421674	-0.005938191	0.004513366	-0.011468108	-0.017741447	0.008127259	-0.000338152	-0.00110525	11.25982867	-0.265718275	2.458168487
8/16/2007	-0.047969597	-0.014686806	-0.043168176	-0.066676837	-0.051151937	-0.008827342	-0.021990856	-0.023544704	-0.02345632	-0.021537453	-0.038846801	2.301341565	-2.724583979	-0.300410843
8/17/2007	0.016135319	0.001087118	-0.008976337	0.036178513	0.005637961	0.014621101	0.009382805	0.004469735	0.018741352	0.013813441	0.033605382	-1.782018452	2.543926299	-1.362887641
8/20/2007	-0.000578325	0.003091124	-0.01122637	-0.005447823	0.020205152	0.005329505	0.004048644	-0.002638792	0.001839645	0.000979411	0.002120035	-12.44210119	-0.943157291	-1.255916869
8/21/2007	0.004526338	0.015476095	0	-0.004270002	-0.005524876	-0.000646668	0.014109392	0.016229377	0.007811348	0.009235788	-0.011767228	-4.758838348	-1.329942132	-1.395523498
8/22/2007	0.019063636	0.033321577	-0.002898973	3.83E-03	0.000120431	-0.008734941	0.028441184	-0.005816302	-0.009650993	-0.008384906	0.020202707	-9.749011627	0.573607896	-1.677648328
8/23/2007	0.013175577	0.010307438	0.021398102	7.51E-03	0.00432589	0.006432285	0.005959339	0.009907512	0.014320781	0.011921007	0.003194891	-1.710667303	0.509458891	0.152107835
8/24/2007	0.007834465	0.006427693	0.003404259	-0.005438934	-4.45E-03	0.00674902	0.002167631	0.03127246	0.009993762	0.016090385	-0.014862696	-8.589325943	0.459890246	0.621249945
8/27/2007	0.008928631	-0.00433349	-0.008961016	-0.015609859	-0.024012367	0.004854032	-0.00527242	-0.042689709	-0.000749075	-0.012776137	0.00745896	8.655372535	0.948198476	0.946851077
8/28/2007	-0.000577367	0.000610226	-0.006737894	0.002986893	0.008965366	-0.000213652	-0.006525521	0.002916774	-0.001529855	0	-0.00110525	15.75754869	-0.33319288	1.2479552
8/29/2007	0.002307471	0.025363105	0.020078994	-0.012448755	-0.001100985	0.001067806	0.010250112	-0.002211945	0.004582561	0.002050167	-0.003121384	-7.975338749	0.403905434	1.389963055
8/30/2007	0.012198416	0.032556356	-0.006648302	0.000447277	0.028357858	-0.00699703	0.019456314	0.001508675	-0.010000834	-0.006121099	0.012626683	4.80786564	1.46061509	-1.31414899
8/31/2007	-0.0028216	-0.009449266	0.016608404	-0.00257458	0.031618559	-0.004452111	-0.005458598	-0.015190165	-0.001782397	-0.006201112	-0.006293413	-6.023445607	0.906700801	-0.491847988
9/3/2007	0	0	0	0	0.00E+00	0	0	0	0	0	0	-0.158401803	-0.217262501	0.192573259
9/4/2007	0.027947279	0.038513134	-0.016040867	0.017994488	0.009864728	0.012089278	0.036470381	0.003768401	0.007440802	0.006957797	-0.003211887	-2.229271031	0.723877087	0.468752108
9/5/2007	-0.004980464	0.037084532	0.00509339	-0.016314662	-0.016224969	-0.001280683	0.013676635	-0.017743145	-0.0058999	-0.008736629	-0.007365958	7.752312708	0.473133486	0.987575459
9/6/2007	-1.17E-02	-0.011193244	0.016931769	0.006024115	-0.002671779	0.002133562	-0.013333043	0.001550949	-2.57E-03	-0.000720904	-0.001114658	-1.275439904	0.987835623	-0.367373371
9/7/2007	0.01417907	0.023415482	0.000554862	0.001333778	-0.002795575	-0.006986554	0.021915959	0.004535623	-0.007260387	-0.00374007	0.004249298	9.232594966	-0.28900325	1.538634487
9/10/2007	0.014008269	0.021975585	0.008698709	0.02652501	0.012403799	0.001929744	0.013685453	0.007888173	0.004259339	0.00505427	-0.004249298	5.66970921	-0.040575396	1.504122889
9/11/2007	0.002712591	0.03415649	0.002197199	-0.004553347	0.010429296	-0.000571388	0.016346834	-0.001123079	0.007741896	0.003932269	0.007877237	-6.901800392	0.989621519	-0.618263232
9/12/2007	0.019348624	-0.033529921	-0.014647215	0.004553347	0.014937474	-0.012726203	-0.004202079	0.001939073	0.000301205	-0.000928819	0.005317294	-1.362896444	0.595811873	1.397604635
9/13/2007	0.002947878	-0.015865932	-0.006003508	-0.00618458	0.004482805	-0.000723851	-0.015512959	0.018986634	0.005585936	0.00874727	-0.000900946	-0.450866491	1.248773493	-1.090608269
9/14/2007	0.014241167	0.002112728	0.01030937	0.013298212	0.012004145	0.001880924	0.005520752	0.006779687	0.013357132	0.009874463	0.021303753	1.068731428	-0.035218239	-1.13754274
9/17/2007	0.014301299	0.033877763	0.014584738	0.055462446	0.012843911	-0.012875246	0.023884869	-0.021696311	-0.006076343	-0.01167653	-0.007281347	6.642589646	0.226216329	2.128298203
9/18/2007	0.001013738	-0.007888592	0.00490531	0.020117355	0.006414809	0.007367187	-0.004207807	-0.017309799	0.009085994	0.00109001	-0.000988045	-25.17234351	-0.823098268	-0.033004105
9/19/2007	0.001557592	-0.027024366	0.014305237	0.007342031	-0.014409157	0.000581226	-0.010223062	-0.01216168	0	-0.003483812	0.038779578	-3.665014977	1.78764439	-1.604301583
9/20/2007	0.017867488	0.006082759	0.036702574	0.013549545	0.014734237	-0.009047194	0.01473075	-0.00661038	-0.00505074	-0.005988547	0.014912971	1.912506688	0.537805407	1.275682466
9/21/2007	-0.009678238	0.027977966	0.00605243	-0.02468286	0.018463384	0.007593494	0.018645576	-0.015168681	0.012301509	0.003757578	-0.005919679	-6.98494375	-0.144076721	-2.48855289
9/24/2007	-0.00023158	0.005189566	0.014023687	0.019010473	0.002337194	0.001889398	0.000656294	-0.007402276	0.005978176	0.00164214	0.005919679	1.392518668	0.214975758	-0.945515642
9/25/2007	-0.005910534	0.010513741	0.015202253	0.005282219	-0.002337194	-0.001889398	0.003500495	-0.01639292	-0.002736776	-0.006457762	-0.003942557	-3.809954568	-1.736547768	-0.330255489
9/26/2007	0.018085531	0.033316357	0.001993025	-0.03433899	-0.001916321	-0.001091663	0.024100235	0.00164051	-0.00447062	-0.002289204	-0.008026862	-5.635607561	-0.195788742	0.696619552
9/27/2007	0.01823866	0.017302216	-0.007369046	0.001513394	0.010810916	-0.003647509	0.021014895	0.001965066	0.001492428	0.000933271	0.008026862	-4.158296405	0.172750855	2.640311662
9/28/2007	-0.017730336	0.007470556	0.00250407	-0.001109598	-0.02530159	0.006846349	-0.008353038	-0.004372069	-0.004014128	-0.002674877	0.004878974	5.278590173	0.632440764	-1.716437041
10/1/2007	0.000254065	0.016080936	-0.003005638	0.047019946	0.001620483	-0.014476053	0.006282108	-0.044347206	-0.012080545	-0.021313057	-0.021858277	-0.39887529	0.37601783	-2.181736545
10/2/2007	-0.049363172	-0.032031439	-0.057298603	-0.004052495	-0.02913359	0.006313338	-0.040994766	-0.002981654	-6.35E-03	-0.00369847	0.008952441	3.548139643	-0.424917028	0.462041664
10/3/2007	0.007656965	0.005777561	-0.021615932	0.011439683	0.002996174	-0.008451272	0.001685943	0.020462235	-0.005908747	0.001002113	-0.018082291	2.038291216	-0.764790216	0.78516208
10/4/2007	0.003410762	-0.021772955	-0.000543036	-0.004790658	0.000996733	3.02E-03	-0.013545042	-0.008702095	0.004621996	6.97E-04	-0.005129954	-1.670694331	-0.306759917	2.021374765
10/5/2007	-0.01037406	-0.017652396	-0.009002925	0.013261655	-0.00432637	-0.014750295	-0.011978385	0.003738746	-0.017794225	-0.011379177	0	-8.760548596	0.33858817	-1.32837817
10/8/2007	-0.013127529	-0.034243159	-0.022868435	0.012620247	-0.01252953	0.003429001	-0.023664363	-0.013777616	0.001309838	-0.002600323	-0.00408402	2.340993229	-0.223204353	-2.34771184
10/9/2007	0.030917407	-0.018739086	0.003778078	-0.036696994	0.00874249	-3.21E-03	-0.002716847	0.004233174	0.002584177	0.002248133	0.016332811	-7.798847402	0.340619433	0.573964389
10/10/2007	0.022307491	0.010198426	0.006542795	-0.002624801	0.019340825	-2.24E-03	1.34E-02	0.000798859	0.00130475	0.000704256	-0.017307659	2.514859684	0.740011275	0.724153207
10/11/2007	0.018103603	0.034459059	0.010901923	0.035759068	-0.00747092	0.013968575	2.01E-02	0.012470403	0.01181662	0.012288337	0.007094641	12.58630387	2.495087185	0.629843333
10/12/2007	-0.005753523	-0.027095072	-0.009238259	0.007578984	0.002203129	-0.007257141	-0.010972059	-0.037887668	-0.005619596	-0.014711299	-0.000968898	-5.064518737	-0.082172229	0.395207934
10/15/2007	0.010472882	-0.028531171	0.011431844	-0.068773177	-0.00861979	-0.00044603	-0.005543136	0.000818761	0.007685187	0.004708376	0.015199908	7.765300635	2.20309755	1.24830947
10/16/2007	-0.008980854	-0.005998733	0.005871526	-0.014685438	0.001995787	-0.006789298	-0.006088689	-0.010342083	-0.005908747	-0.007225656	0.019851299	4.734508496	0.541544516	1.518825946
10/17/2007	-0.0037723	-0.008810429	0.002583454	0.010883913	0.001770695	-0.006458903	-0.007350988	-0.012601213	-0.001264261	-0.005009209	-0.00196749	-7.085989544	-0.562419125	-0.251487091
10/18/2007	0.01722598	0.006442157	0.00433605	-0.032599403	0.024681825	-0.000904568	0.01362572	0.006558182	0.00435796	0.00421296	-0.003946632	-0.795609219	-0.304213996	2.570521849
10/19/2007	-0.008940594	0.035549103	-0.002165675	-0.00321527	0.003875974	-0.009776138	0.019663555	-0.007874996	-0.004117025	-0.005858612	0.011793473	21.58291646	0.654581745	0.069971647
10/22/2007	-0.007524718	0.018918066	-0.020396299	-0.01159827	-0.008200305	0.003800552	0.004844717	-4.79E-04	0.002826644	0.002045536	-0.003915724	-3.615204035	-2.520840791	1.068623079
10/23/2007	0.005510213	-0.034335701	0.005929007	0.002414319	0.006048841	-0.007462721	-0.020308292	-0.010965947	-0.003579759	-0.006059814	0	-5.901561616	0.542583275	-3.686151137
10/24/2007	-0.005510213	-0.036111526	-0.007589907	-0.002834796	-0.022323571	-0.0062874	-0.023925876	-0.016616143	-0.013990062	-0.013679735	-0.002900044	1.55480029	0.363763729	1.864444802
10/25/2007	0.018681807	-0.009731197	-0.006531883	-0.023725779	0.008880177	-0.002541493	0.00572295	-0.013644469	0.00390411	-0.00158705	0.007838786	2.124204356	1.101890134	2.824042467
10/26/2007	0.000746027	-0.001035399	0.045518145	0.006973903	0.003704111	-0.014446853	0.003859827	-0.001374742	-0.011758357	-0.009392309	-0.006902369	-7.472760779	1.166906937	-0.258089156
10/29/2007	0.015196661	0.034160057	0.020700851	0.007350233	0.002172497	0.006472515	0.024021485	-0.000875821	0.002368904	0.002059262	-0.007893294	1.03306563	1.739883843	0.107244269
10/30/2007	-0.019156964	-0.018381568	-0.003136847	-0.003615102	-0.013986242	0.008668114	-0.01772251	-0.010696635	3.93E-03	0.000776841	0	6.113688903	-0.901268782	-2.039322614
10/31/2007	0.016239186	-0.007026667	0	-0.004590837	0.00329562	-0.013264749	0.003309178	-0.000379627	-0.008391142	-0.006967392	-0.009002667	-12.05569401	-0.251300868	3.765644487
11/1/2007	-0.018963201	-0.036481135	0.014813161	0.010326381	-0.005388477	-0.0009375	-0.027909008	-0.030716287	-0.008742344	-0.013382617	-0.006973329	21.49064902	0.677560049	-0.089799842
11/2/2007	0.010133666	0.000812143	-0.001936609	-0.030649208	0.009001158	-0.003445039	0.008623207	0.003387625	0.006610312	0.00441892	0.002967219	1.447247874	0.337597036	2.335359903
11/5/2007	0.004177849	0.008076034	-0.016942931	0.008806798	-0.004600227	0.010532572	0.003740535	-0.007703897	0.011807892	0.00666114	-0.004022223	5.988841461	-0.235223234	-1.351627219
11/6/2007	0.022755692	0.014393298	0.002625362	0.006151209	0.017844016	-0.009200127	0.019770657	-0.017453835	-1.04E-03	-0.006289911	0.015047903	-11.81679518	0.783207167	1.100699555
11/7/2007	-0.00575576	-0.007610729	0.000786267	0.004936692	0.012112266	-0.008337314	-0.00371368	0.035638515	-0.00251241	0.006382115	0.009876391	20.5787139	2.124866898	-0.864089027
11/8/2007	0.002640154	-0.024015024	0.005616892	0.018351085	0.007958868	0.004649155	-0.005456212	0.024538769	1.11E-02	0.013780692	0	1.162299832	1.287163939	-2.174330578
11/9/2007	0.014075605	0.001290893	-0.007977548	0.005137087	1.26E-02	3.22E-03	0.004153159	0.073470815	0.006350764	0.023857186	-0.011863429	9.21450578	-0.447369147	2.071572501
11/12/2007	-0.009297489	0.000761491	-0.015614979	0.007189403	-0.009016626	8.82E-03	-4.81E-03	-0.008320198	0.001897391	4.44E-05	-0.007033581	10.19182912	-2.202371836	1.249576422
11/13/2007	0.00951213	-0.011999835	0.011404447	0.013303966	0.01681414	2.48E-03	-4.55E-03	0.052939385	0.010178205	0.020998839	-0.006027284	-23.76365814	-2.3280734	-3.270408309
11/14/2007	0.021771525	0.006988209	-0.000923422	0.012218867	-0.001554646	-0.002482546	1.39E-02	-0.007393335	-0.003311508	-0.004356736	0.004022223	5.641707238	1.83E+00	1.737701937
11/15/2007	-0.000676882	0.017509914	-0.007285283	0.004644596	-0.019058168	0.003179653	0.002685125	0.004151479	-0.001016534	0.000960112	-0.004022223	8.895260347	-0.843320977	0.846285533
11/16/2007	-0.000934383	-0.018793092	0.005171397	0.001107476	-0.005087451	-1.86E-03	-0.006214513	-0.008207365	-0.000508655	-0.00283936	-0.006063833	-8.16288844	-0.893961424	2.009869194
11/19/2007	-0.006753455	0.009545045	-0.002648657	-0.02506499	-0.007894216	-2.72E-03	1.95E-03	-0.003392517	-0.005130909	-0.00429618	-0.00406308	1.78935869	-1.05234602	0.709138949
11/20/2007	0.015293853	0.023384111	0.023718599	0.014951635	-0.001500536	6.82E-03	1.77E-02	0.045505166	0.008954434	0.019016695	-0.005150893	-3.745948281	1.923097733	1.25742475
11/21/2007	-0.002761247	0.036527889	-0.007669846	-0.008985153	0.000321733	3.01E-03	1.85E-02	-0.004012803	-0.000775471	-0.001207678	0.003113146	7.717131725	-0.460577426	0.310678819
11/22/2007	0	0	0	0	0	0	0.00E+00	0	0	0	0	1.274388467	0.331259696	-0.248464481
11/23/2007	0.014875907	0.02304328	0	0	0	7.21E-03	0.019818431	0.001194678	0.005089221	0.004263481	0	-3.997682294	-0.249257957	0.828776543
11/26/2007	0.003177037	-0.013154001	-0.007729127	-0.007928786	-0.009589041	0.002291477	-7.89E-03	-0.003915176	-0.001782744	-0.001892636	-0.004087995	12.27256024	0.464813064	0.005144771
11/27/2007	-0.011614159	0.018965948	0.001051525	0	-0.008043522	-0.003362632	0.005779725	-0.006011276	-0.005845877	-0.005569602	-0.004104775	-7.748496418	-1.865997995	-2.159041739
11/28/2007	0.00524996	0.034474191	-0.001051525	0.026322679	0.023512731	-0.009151446	0.021757962	0.009926452	-0.009225795	-0.003730376	0.024379654	-8.768087272	0.174068293	-4.999648708
11/29/2007	0.001147631	0.008546874	0.017985628	-0.003126421	-0.013630477	-4.57E-03	0.002235887	0.000434075	-4.14E-03	-0.002872315	-0.01521601	-0.945154906	0.807574496	-0.478818208
11/30/2007	-0.016537713	-0.002358544	0.00605243	0.005037794	-0.024503523	-1.27E-02	-3.98E-03	-0.008826952	-0.009075191	-0.009458406	-0.00408402	-4.363164548	0.225545779	-3.151624823
12/3/2007	-0.001143431	-0.009504373	0.023348352	0.005812222	-0.000221508	3.22E-03	-3.91E-03	-0.017334135	0.006221429	-0.000924357	-0.004100767	3.144821933	0.058271242	0.851587915
12/4/2007	0.011745179	0.019001366	0.01814616	0.004983565	0.000775065	-9.76E-03	1.76E-02	-0.014810099	-0.000760352	-0.005918484	0.003125918	1.441656027	0.094270335	-1.10976073
12/5/2007	0.007311386	-0.008896692	0.002337456	0.004167086	-0.00199424	-6.99E-03	-3.30E-03	0.012691808	-0.00365776	0.000575718	0.011153794	-4.902540957	2.022940174	-3.399672175
12/6/2007	-0.000687474	0.00841755	-0.001844906	-0.016169631	0.006411696	8.76E-04	4.83E-03	0.001672707	0.0023486	0.001946128	0.003081667	-7.332457585	0.262958857	2.216601573
12/7/2007	0.022306263	0.03283047	-0.005431442	0.016169631	0.012048339	-0.000875971	2.53E-02	0.008100804	0.005953483	0.005727897	0.002017195	-0.955931072	0.00889301	-2.285054772
12/10/2007	0.008527218	0.009541199	0.021187493	0.017762108	0.002283727	0.004689434	0.007076645	0.026394814	0.003868944	0.010489148	0.022018542	-0.391038462	0.344064523	-0.871427834
12/11/2007	0.012041284	-0.017868141	-0.006199497	0	-0.008837546	0.003245856	-0.003109206	-0.005072045	0.001296372	-0.000347871	0.017585938	13.05732825	0.863136153	2.583259573
12/12/2007	0.01728723	0.032048223	0.006199497	0.004851552	0.017274589	-0.003166564	0.026275794	-0.020438987	-0.004620341	-0.008999624	0	-3.289265723	1.240106209	3.20665287
12/13/2007	-0.000755768	0.01041815	0.0061613	-0.00562999	-0.005183597	-0.009480254	0.006507376	-0.00531445	-0.016941539	-0.012630445	0.001014059	0.432215835	-1.158134756	-1.100590325
12/14/2007	0.007682166	0.024133918	-0.015169273	0.004176994	0.014404205	0.003994254	0.016429181	-0.020524469	3.14E-03	-0.003561733	0.016358601	3.472361167	-0.70245601	-0.093864991
12/17/2007	0.000857082	-0.013872531	0.001832509	-0.003787699	-0.003099783	0.001434035	-0.006954391	-0.015530745	0.001563914	-0.003261188	0.026300827	5.923761311	-1.119736251	0.889000697
12/18/2007	-0.006402978	-0.014522435	0.013336764	0.00823688	0.001069977	1.63E-02	-0.01321386	0.009620965	0.010940061	0.011301566	-0.011187189	-6.991256887	-0.087670842	-0.639350595
12/19/2007	0.00787972	0.022744927	0.008514772	-0.0003861	0.008306757	-6.68E-03	1.54E-02	0.004662543	-0.004160788	-0.002037292	0.009331327	-4.623610848	-0.179789816	0.623167963
12/20/2007	0.001709439	-0.019916081	-0.018926489	-0.006003698	-0.001485884	-0.003792073	-8.60E-03	-0.003409482	-0.005982924	-0.004933234	0.030318552	-5.345109494	0.218252707	-0.860514976
12/21/2007	0.013676623	-0.005900843	-0.002925048	0.003780723	0.006141485	-6.27E-03	0.003297317	-0.002850142	-0.001838686	-0.002721454	-0.001803737	-11.09337486	0.369046406	1.165703397
12/24/2007	0.002713021	-0.012043519	0	0	0	-0.007595479	-5.47E-03	0.001255063	-0.009987753	-0.006498914	0	-0.244954868	0.338910389	0.497313757
12/25/2007	0	0	0	0	0	0	0	0	0	0	0	0.041855262	-0.111455412	0.101415824
12/26/2007	0.033011343	0.005662565	-0.025214536	-0.004072141	0.008095508	-0.004262684	0.014725941	0.002846572	0.004482164	0.00291853	-0.013676315	0.389782292	0.750876297	1.191732228
12/27/2007	-0.006482939	-0.027307757	0.015648605	-0.013990347	0.009794806	0.012256332	-0.013829071	-0.011665274	0.012291908	0.005499556	0.006342057	8.330246628	1.203842312	0.106692985
12/28/2007	-0.006916466	-0.03306082	-0.004446098	0.009804	0.001657688	0.000238825	-0.019939697	-0.033929319	-0.001280371	-0.010128257	-0.00268829	3.276696562	1.131524224	-1.542709124
12/31/2007	-0.007192789	-0.000145033	-0.010701944	0.023049383	0.001758288	0.007059319	0.000670425	0.009946796	1.28E-03	0.004449346	-0.011089395	8.657339259	0.12781844	0.526788847
1/1/2008	0	0	0	0	0	0	0	0	0	0	0	1.111741016	0.107460367	-0.034798219
1/2/2008	2.80E-02	0.030960223	0.029948631	-0.016243329	0.012732485	-0.005627566	0.025821854	-0.012091186	0.00079179	-0.003593894	-0.008287827	3.36555497	0.275549778	3.697395126
1/3/2008	0.014915042	0.031937304	0.010988458	0.008875227	-0.002451733	-0.024460146	0.021478834	-0.01235991	-0.015461379	-0.015785504	0.037448449	-2.303083211	0.455335521	-1.102695867
1/4/2008	-0.003962294	-0.016034808	-0.010502903	-0.018710255	-0.00030689	-0.005554209	-0.00854016	-0.001329064	-0.00235236	-0.002471963	0.016073436	6.370660786	-0.860797668	0.077379628
1/7/2008	-0.010146264	-0.031377257	0.015653541	-0.009833888	0.003778406	0.003352552	-0.018236988	-0.01253134	0.000526666	-0.002661895	0.004354386	0.364011365	-0.299954312	-2.604412818
1/8/2008	0.013711046	0.001999573	1.16E-02	0.030367297	0.006907087	-0.0054844	0.011631258	0.023114722	0.000247747	0.005865119	0	7.108455702	0.669194252	1.171128794
1/9/2008	-0.003564782	-0.020431111	-0.002246262	1.15E-03	-0.005888342	0.002623167	-0.01169095	0.031673926	-0.00328764	0.007237997	0.00707717	-4.145029981	-0.180899013	-0.850368352
1/10/2008	-0.001777175	-0.004766017	0.006841263	0.007726466	-0.030288118	0.013175207	-0.004087376	0.014726451	0.005977934	0.009390164	-0.005324029	-2.762372679	-1.129796962	-1.161302276
1/11/2008	0.0300816	0.044965733	-0.00176481	-0.002568861	0.043739648	-0.021890934	0.040582215	0.014850355	-0.002194983	0.000359405	-0.006107528	1.115918891	-0.845032113	-0.164207111
1/14/2008	-0.001727535	-0.005763974	0.018319163	0.009103904	0.01762555	-0.01029311	0.007358948	0.040790487	0.005555398	0.014094163	0.013172346	-2.846051761	0.328212417	1.041276784
1/15/2008	0.003839223	1.78E-02	-0.007310738	-0.005110744	0.006885725	-0.003510535	0.007588729	-0.013923863	-0.009493693	-0.010149208	0	2.002216951	-2.480821997	0.185877266
1/16/2008	-0.018990138	-0.004188869	-1.48E-02	-0.014335108	-0.005307659	-1.17E-03	-0.009933888	-0.018685933	-0.009584688	-0.011338704	0.025754602	4.922428591	-3.211656369	2.471235864
1/17/2008	-0.00472515	0.016574697	0.007888426	-0.003761034	0.008439697	0.003180451	6.87E-03	0.02349416	4.54E-03	0.009995581	0.056184855	16.36113907	-0.601484493	1.117285956
1/18/2008	-0.00550451	0.024427313	-0.013935039	-0.009708814	-0.016653092	0.009812153	0.008758078	-0.001964208	4.52E-03	0.003131153	-0.037631743	-2.465664413	-0.76883173	1.053805535
1/21/2008	0	0	0	0	0	0	0	0	0	0	0	0.373727283	-5.172119952	5.253403093
1/22/2008	-0.019579075	-0.029376588	-0.004648676	0.014239597	-0.012800175	4.96E-04	-0.024213982	-0.002844019	0.000807955	-0.000268001	-0.037374704	13.81262619	1.613393217	-1.343105936
1/23/2008	-0.041172587	-0.031423978	0.003220615	-0.027794466	-0.043925807	0.006594699	-3.63E-02	-0.007697421	-0.007451669	-0.005959199	-0.010417622	-4.605746484	-2.813894155	-0.767820782
1/24/2008	0.03389167	0.003603365	0.025049819	0.007978373	0.023077947	-0.003209483	0.021216449	0	0.00875545	0.004841756	0.003484613	-4.094269366	4.387157092	-2.04142066
1/25/2008	0.010101507	0.024034782	0.009018445	-0.006891148	-0.007323018	-0.005869483	0.019434625	0.002865963	-0.000775855	-0.000268372	0.040099521	4.830917389	1.158023066	0.641929414
1/28/2008	0.008615264	0.03141937	0.000460299	0.020726131	0.005986188	0.005622173	0.019759775	0.024679189	-0.005853797	0.004508031	0.024832331	-3.446880339	-0.439207312	0.462746609
1/29/2008	0.010312872	-0.017970602	0.009845529	-3.78E-03	-0.000823554	0.015218752	-0.00758437	0.032956088	0.009819843	0.017394046	-0.003265182	-1.353860556	0.785827396	-0.207076658
1/30/2008	0.007073328	-0.023178492	0.023530497	0.021142437	4.62E-03	0.008167932	-0.011447199	0.007247159	-0.002383939	0.001705403	0.017904476	1.573312567	-0.315647082	1.180741381
1/31/2008	-0.000987654	0.006148438	0.016443564	1.16E-02	-0.011236652	0.001448692	0.00447257	0.005247196	-0.002638237	0.000262112	-0.004830372	-4.51756846	-0.996924926	0.003673115
2/1/2008	0.009969898	0.016175639	0	0.006838114	5.38E-03	0.001848058	0.009546929	0.003380631	-0.002395956	-0.000131047	-0.000845796	-8.550097035	0.691016523	-4.486062598
2/4/2008	0.029649793	0.031032183	0.008501414	0.02562116	0.010360661	-0.006685217	0.027389274	0.007843976	-0.001340504	0.000916971	-0.014645181	7.534125176	1.33310903	0.421637427
2/5/2008	-0.002262982	0.030097951	-0.003370118	-0.0007282	-0.011185914	0.007166758	0.01381724	-0.015749968	0.007428046	0.000218202	-0.025856352	9.515493667	-1.854849069	0.819584195
2/6/2008	-0.003413656	0.02921876	0.006837077	0.003817145	0.008324389	-0.005471089	0.009705136	-0.01067423	-0.00158044	-0.004767642	0.020848125	4.060042503	-1.072475096	-0.051033535
2/7/2008	0.012661401	0.028389065	-0.005966281	0.004796172	0.001227371	0.017038368	0.01751059	-0.011526901	0.016547605	0.008121961	-0.002985546	-3.575634332	-1.456264756	2.281337813
2/8/2008	0.008583421	0.027605461	0.021314047	0.030144994	0.014813583	0.000634317	0.022225075	0.002736556	-9.96E-03	-0.004970146	0.064223734	1.555611395	0.774942018	3.394588559
2/11/2008	-0.006774216	-0.021108918	0.00615844	0.008200343	-0.021891624	0.017287874	-0.013268691	0.003043503	0	0.002880463	0.003388585	-0.696002225	0.822011914	1.060835894
2/12/2008	-0.002035586	-0.049591916	0.017731147	0.003815475	0.002570299	0.002722995	-0.027526706	0.012289261	-0.003425771	0.002046192	-0.01295307	-4.155845782	2.030613681	-3.27280429
2/13/2008	0.008959405	-0.011038654	0.016092776	0.014009081	0.002870913	-0.002099942	-0.002915559	-0.026536771	-0.007945911	-0.012913007	0.039083167	-5.487743059	0.387600622	-0.319212446
2/14/2008	0.028171396	0.03397192	0.007645687	0.01985785	0.029657207	-0.005073578	0.030214959	0.002335705	0.00052962	0.00044047	0.027488041	2.595304308	1.3359814	1.160395755
2/15/2008	0.004154465	-0.000824318	0.007486882	-0.018152383	-0.004382914	-0.00117449	0.00279403	-0.001591935	-0.00105952	-0.001233806	0.010262901	-1.314200625	-0.935227116	0.869253697
2/18/2008	0	0	0	0	0	0	0	0.00E+00	0	0	0	0.361402922	1.292805692	-1.295288117
2/19/2008	0.018866454	0.00474021	-0.00708075	0.034500617	0.019671469	-0.001568136	0.0093208	0.005085295	-0.000530181	0.001013595	0.024398103	2.765129341	1.634272132	3.165371355
2/20/2008	-0.000533115	-0.01269262	-0.020615058	-0.001894954	0.006536928	0.008049748	-0.004502016	0.008418444	0.010859218	0.009818181	-0.000740865	-4.000958659	-0.952930403	1.357841336
2/21/2008	0.005459845	0.011414275	0.011334485	0.009765783	0.036569066	-0.006011651	0.007641411	-0.016588684	-0.004732529	-0.008453654	0.022451894	2.992020619	0.369951971	-2.673506953
2/22/2008	0.009431044	0.019487951	0.030572931	0.021170797	0.011280593	-0.007388228	0.010348583	-0.007915326	-5.60E-03	-0.006442809	-0.012596295	-3.556013894	-0.121041342	0.412298826
2/25/2008	0.021311686	0.054365034	0.016263726	0.009786449	0.038821292	0.001340219	0.038274264	-0.048403641	0.00900124	-0.00871504	-0.00140201	-4.270959203	1.132227942	-1.078713471
2/26/2008	0.010165532	0.076378259	0.010697369	-0.022823814	0.008435871	0.002360719	0.040193814	0.004161752	0.007112427	0.005700051	0.022264983	-5.052624139	0.366312271	0.859512063
2/27/2008	-0.006076666	0.029702673	0.037589847	0.023457026	-0.019645243	0.004626552	0.011671852	0.003697276	-0.009990216	-0.004361184	0.006187937	3.381175581	0.971853822	-1.965687648
2/28/2008	0.024937855	-0.069320677	0.024933441	0.020519163	0.017786589	-0.002741981	-0.022350027	0.004463297	0.002105003	0.00222747	-0.001364567	4.282905024	0.432979927	2.806629465
2/29/2008	0.015729102	-0.067308988	-0.00894493	-0.004194833	0.031394277	-0.008904357	-0.030516845	-0.021380358	-0.004493972	-0.009883138	0.000650026	12.8177161	-0.631405036	0.915314295
3/3/2008	0.014871977	0.013929924	-0.000366804	0.004427364	0.036002708	-0.018856423	0.015269711	-0.019409165	-0.017927581	-0.018414889	0.027052932	0.734124967	-0.545068307	1.193098919
3/4/2008	-0.031767454	-0.012820829	-0.00865886	-0.014992082	0.046045595	0	-0.019367033	-0.033729613	-0.015777974	-0.019040272	-0.044952115	-2.319517585	-1.231004494	-1.85504433
3/5/2008	-0.00148493	0.015310269	0.009392334	-0.007026437	0.004655392	-0.006230046	0.01380439	-0.001320291	-0.006607918	-0.005051697	0.013144248	-3.373102807	1.14436645	3.458572726
3/6/2008	-0.033532558	0.015720682	-0.011244358	-0.057391461	-0.045826757	-0.011756197	0.001137749	0.010989122	-0.00717291	-0.002582464	-0.067520241	11.47758345	0.196463359	1.608304461
3/7/2008	-0.034892776	-0.016680567	-0.003249318	-0.021628425	-0.048028134	0.015482708	-0.025934449	0.062397957	0.009627771	0.025758473	-0.017830558	1.432124414	-1.661577477	1.478631302
3/10/2008	-0.001592542	0.046487585	-0.00877936	-0.00627878	-0.050451725	-0.003401915	0.033201676	0.049427716	-0.004105587	0.012204715	-0.02425539	7.390340654	0.226516352	2.928101623
3/11/2008	0.000894999	0.050006527	0.023639571	0.01030052	0.050451725	0.000729957	0.029711133	0.060087105	0.005846175	0.022290781	0.030987991	-9.47487842	1.512044321	-1.518766066
3/12/2008	-0.009094566	0.048357808	-0.002109415	0.012390891	0.009552157	0.006626287	0.021618446	0.042784657	0.00773146	0.018985553	-0.02177802	2.909064444	1.052398933	0.221920931
3/13/2008	0.005527711	-0.030014104	0.052316458	0.024988807	-0.015362346	-0.004035192	-0.014039107	0.027041451	-0.007795872	0.004204145	0.032107311	1.117336328	-0.469736297	0.922541006
3/14/2008	-0.036293163	-0.03954912	-0.0062055	-0.03644077	-0.018875939	0.004276787	-0.032897548	-0.041521866	-0.00025769	-0.013454582	-0.003641716	13.96400986	0.458319961	0.528174172
3/17/2008	-0.037660124	-0.051106113	-0.061748565	-0.112486109	-0.051745871	-1.25E-02	-0.044402866	0.014480415	-0.010785704	-0.00263366	-0.113320266	5.454393687	-2.519064771	-1.224776063
3/18/2008	0.003262142	0.02491001	-0.04726191	0.01129741	-0.00374042	0.017217416	1.80E-02	0.006305553	0.016823943	0.013403095	0.015593642	-20.99461309	0.143546556	1.639725021
3/19/2008	-0.039004129	-0.079819505	-0.027657014	-0.033989447	-0.040728313	-0.006431924	-0.059922158	-0.006688988	-0.017084496	-0.012480525	-0.044128295	13.21537206	-1.736899733	-1.819306635
3/20/2008	-0.040587414	-0.084072621	-0.096919676	-0.015551495	-0.014052214	0.022648496	-0.062232995	0.013333531	1.13E-02	0.013260827	0.011895334	-9.499811707	-3.246098974	-0.045640339
3/21/2008	0	0	0	0	0	0	0	0	0	0	0	-0.289843389	0.123062005	-0.162613717
3/24/2008	0.040587414	0.032841153	-0.01495063	-0.016603702	0.028198366	-0.009188911	0.034511118	-0.008074136	-0.001353616	-0.004473309	0.002473767	-2.859774256	0.589857561	-1.807728041
3/25/2008	3.90E-02	4.56E-02	0.057127188	0.029906357	0.014707552	-0.002310482	0.041904046	0.015332498	0	0.004819914	0.018321605	0.22240069	1.82207847	-1.486152098
3/26/2008	3.38E-02	-0.035331929	1.04E-02	-0.002646412	-0.004656254	-0.014947241	-0.006996426	-0.022991702	-8.84E-03	-0.014222384	0.008183033	1.928673343	1.237370694	3.406001037
3/27/2008	-0.01846403	-0.017529782	0.003670884	0.00186302	-0.012073738	-0.018632557	-0.010534597	-0.0082027	-0.016237052	-0.013803697	-0.009044191	-0.057759487	0.551188909	0.996275877
3/28/2008	-0.046257081	-0.026226284	-0.028781257	-0.016395429	-0.0169166	-0.003387733	-0.019114057	0	-0.008235145	-0.004957248	-0.033528922	-0.136920992	-0.314919679	-1.545503323
3/31/2008	-0.056839286	-0.061634821	-0.017938188	-0.023272092	-0.033195173	-0.010316231	-0.0367012	-0.035004806	-0.001401402	-0.013522247	-0.003407435	0.116027004	0.308084462	-4.217676492
4/1/2008	0.011421285	-0.03308922	-0.016926119	0.013264002	0.015887715	0.001253604	-0.003460147	-0.022735172	0.004264825	-0.004821917	-0.014653776	-11.6268585	-0.604835751	-0.923864238
4/2/2008	0.026092275	0.043739299	-0.023023249	-0.003425696	-0.003798106	-0.017950172	0.03218129	0.002665575	-0.006537933	-0.004845281	0.021457074	2.546995518	1.516995132	2.394074819
4/3/2008	0.01120347	0.002448904	0.007620168	0.020380326	0.003199363	0.012506501	0.00572191	0.044064403	0.017252676	0.025514819	0.003464811	-0.325895084	0.477147837	-1.48261912
4/4/2008	0.015784675	0.037591658	0.007450085	0.004538735	0.006467362	0.00293489	0.019579206	0.03702524	0.001413428	0.013443269	-0.020560637	-2.984074892	0.501695628	1.523743317
4/7/2008	-0.01460315	-0.051655666	0.025427451	0.016597081	0.036707621	0.016607539	-0.030112644	-0.0024577	0.003344814	0.002860477	0.054797289	-0.074963898	1.131721297	1.489652108
4/8/2008	-8.01E-05	0.014853754	-0.008367328	0.000871038	-0.002105465	0.015444638	0.009079075	-0.010847951	0.000850813	-0.001451219	-0.009999302	0.05125689	0.126383857	-0.681023164
4/9/2008	0.050217878	0.002868527	0.038284782	0.027762336	0.033815325	-0.012812841	0.020382373	-0.010193376	-0.020588622	-0.016282886	0.049772943	2.31939625	1.104346224	1.212883651
4/10/2008	0.034315166	-0.009999912	0.038512456	-3.13E-02	0.020534226	0.018956757	-0.002079626	-0.005719009	0.023071472	0.01310926	0.019528692	-3.147249281	0.148571999	-1.104660905
4/11/2008	-0.014823871	-0.022565375	0.029060667	-0.003696143	0.00298981	0.015037877	-0.0174586	0.014859401	-0.000261063	0.006424947	-0.00220006	6.530747681	-0.261849096	0.799566799
4/14/2008	0.029213659	-2.03E-03	0	0.001460636	-0.001992213	0.001428005	0.009274465	0.010195905	0.003616169	0.005555448	0.005418083	2.501444316	0.998134931	0.634330177
4/15/2008	0.005568628	-0.001268978	1.13E-02	0.022609073	0.016630344	0.004666438	0.008889577	0.029794406	0.016224854	0.019482678	0.022811933	-3.827701096	0.938694226	0.52865895
4/16/2008	-0.026102177	0.03032657	0.0198624	0.004366405	-0.022083912	-0.002132786	0.0068346	-0.001749943	0.000831548	-0.000385101	0.002210103	-10.39642673	0.952895885	-0.81392723
4/17/2008	0.004026306	-0.011094229	0.037186744	0.034444436	-0.024075322	0.014834855	-0.004193614	-0.013923923	0.010842541	0.003033996	-0.002995509	-1.517539659	-0.131173311	-0.064165236
4/18/2008	0.007656822	-0.045784482	-0.028165569	-0.031890398	-0.009003156	-0.001169363	-0.02107436	0.018981173	-0.003516501	0.004257681	-0.000786023	-1.130585129	0.572545852	0.895640268
4/21/2008	-0.03434948	-0.02883239	0.001908944	-0.028362541	-0.01691091	0.005290194	-0.031059587	-0.018607341	-4.07E-03	-0.007891018	-0.054047365	1.894248494	1.080394133	-0.282926236
4/22/2008	0.043381189	0.006922671	0.029872595	0.022963011	0.018887289	-0.000232802	0.020389786	0.009485796	0.001623816	0.004059921	0.028196028	2.160009347	0.971553625	0.769802059
4/23/2008	-0.002886372	-0.041357507	0.010495401	-0.002567884	-0.008972058	0.00780801	-0.02209548	0.023508972	0.008395291	0.013387194	-0.015599326	-2.54613447	-0.219863844	-0.89603298
4/24/2008	-0.017828465	-0.008080955	0.006845278	-0.035475711	-0.026727221	0.00568227	-0.01446646	-0.005621048	-0.00214755	-0.002485939	-0.036729221	-1.037816315	-2.203308619	0.222120155
4/25/2008	-0.017794097	-0.012303791	-0.003918893	-0.002271942	-0.009594748	0.000841912	-0.008394037	0.017841526	0.007527713	0.010282759	-0.003251784	-2.294491893	0.468724677	1.424529202
4/28/2008	-0.029984272	0.02938662	0.003918893	0.024036331	0.00235826	-0.01340131	0.019868514	-0.011858912	0.004008398	-0.003262236	-0.015631424	0.184678315	0.337749764	-0.148254848
4/29/2008	-0.003091313	-0.037136045	-8.68E-03	0.005967868	-0.014134162	-0.008722117	-0.02194003	-0.039260479	-0.01046176	-0.019842844	-0.015879651	3.166181844	0.334096347	-2.76264653
4/30/2008	0.015726146	-0.008889007	0.000366939	1.06E-03	0.008030579	0.002733843	0.004233473	1.27E-02	0.00751966	0.008679428	-0.005054771	3.149152554	0.901337628	-2.570520213
5/1/2008	-0.033287688	-0.011710178	-0.058935002	-0.046807661	-0.027429147	-0.011532705	-0.008867128	-0.03283004	-0.021897413	-0.024355891	-0.039793593	-9.132789856	-1.894196298	0.341812995
5/2/2008	0.026034936	0.024121309	0.001555361	0.001104473	0.004556739	0.008094665	0.013309102	0.011822046	0.007341943	0.008945029	0.012311943	-4.516827228	0.478636215	2.460843185
5/5/2008	-0.014293042	-0.004684397	0.003781089	0.024484546	-0.003947973	0.00093882	-0.016755334	0.017288789	-0.010101096	0.000215077	-0.000909881	3.508544637	0.647443793	2.699525499
5/6/2008	-0.007016745	0.014206967	0.035458303	0.007511864	0.015299745	-0.0004693	0.012048109	0.020925315	0.006851754	0.010737841	0.029195583	-3.316296895	1.2022936	0.049162291
5/7/2008	0.024740718	-0.011813008	-0.016289612	-0.018936058	0.00019976	0.000703867	0.004179003	0.007090294	0.012524936	0.009402068	-0.007664728	7.752085133	0.62988531	1.344314462
5/8/2008	0.000769379	0.016640819	0.010012363	0.026005963	0.006768215	0.011040386	0.017415493	0.01902085	0.03099412	0.024771775	-0.023270202	-0.840927926	1.353281359	-1.323188585
5/9/2008	0.035991272	-0.022442607	0.011772536	0.014752638	0.009870774	0.00408967	-0.002376489	0.002485355	0.020829993	0.012910786	0.013012867	0.098719127	-0.494341346	2.312345071
5/12/2008	-0.011490949	0.000427494	0.00361597	0.014538158	0.003627633	0.007671102	-0.010896184	-0.005689916	0.010269323	0.00473829	0.003430815	-8.582539859	0.019634797	-2.103582292
5/13/2008	0.027188009	-0.011608109	-0.04728274	-0.009416265	-0.012804272	0.016822402	-0.003369447	0.003471144	1.04E-02	0.008809212	-0.04298871	0.289831105	0.201756511	1.059877294
5/14/2008	0	-0.038524014	0.00956021	0.003305788	-0.012869934	0.000901307	-0.022519996	0.009109867	0.002488037	0.004475353	-0.009837968	-1.753259325	0.590689034	-2.017099865
5/15/2008	-0.023461378	0.010375906	-0.007621473	-0.006622541	0.00200622	0.004643855	0.000674744	-0.005208115	-7.25E-03	-0.005276635	-0.004566808	-8.180630702	-0.220994346	-0.525315324
5/16/2008	0.022383546	0.004812461	0.017757341	0.008788981	0.025721074	-0.001795064	0.002117666	-0.010408884	-0.00401287	-0.005868892	0.011762316	0.178554971	2.750324046	-1.0528815
5/19/2008	-0.033208481	0.018921203	-0.024656936	-0.020533041	-0.002053088	-0.011822872	-0.002079123	-0.001969386	-0.012195999	-0.008787083	-0.024538988	3.135514324	1.435601344	-0.618220275
5/20/2008	-0.001134366	-0.00861659	-0.003027494	0.01174406	-0.014590164	0.017123963	-0.002025522	0.004559482	0.006354531	0.006971211	-0.021485288	3.517404232	0.359428089	1.479685711
5/21/2008	0.013061518	-0.006353566	-0.006574775	0.026323472	0.002974717	0.006161632	0.010870299	-0.004201123	0.010354816	0.005116337	-0.002774423	5.888226685	1.962372619	1.595434541
5/22/2008	-0.018144121	-0.041993808	-0.00463809	-0.045490326	-0.014058759	0.003251074	-0.028264751	0.001968681	0.002997622	0.002688659	-0.016172372	-2.353598685	-1.091688349	-0.885305419
5/23/2008	0.032142551	0.007432174	0.00118624	-0.001452433	-0.011208276	0.004122503	0.012691021	0.011377901	0.014421016	0.012307235	-0.041091485	7.792541441	-0.400360684	2.062891561
5/26/2008	0	0	0	0	0	0	0	0	0	0	0	0.836588442	0.062488141	-0.011240231
5/27/2008	-0.014913745	0.008687982	0.005025879	-0.015034941	-0.043690476	0.000220369	-0.000892857	-0.015319145	0.001993788	-0.003807413	0.005961129	0.668577434	-1.835965124	-0.661039909
5/28/2008	0.018369186	-0.00036482	0.012309651	0.026883078	3.60E-03	0.004762786	0.000582389	0.000986768	0.001211667	0.00154851	0.003954435	-2.744620888	-0.072521282	1.517025805
5/29/2008	-0.037101165	-0.018919497	0.040344164	-0.023152097	-0.007532793	-3.00E-03	-0.022471974	0.002596823	-0.006914636	-0.003417856	-0.013909483	-5.148262167	-0.604071345	-3.238035652
5/30/2008	0.030344569	0.021202923	-0.002614625	0.010528465	-0.003841234	4.90E-03	2.60E-02	0.023946362	0.00913222	0.013484061	0.004942506	-2.159175096	-0.066275183	0.454624209
6/2/2008	0.001458278	0.026467466	0.024293441	0.025468107	-0.004607562	-0.020193773	2.12E-02	-0.024572564	-0.010119788	-0.015955364	0.02860008	10.44126217	0.475929926	0.65905613
6/3/2008	-0.004399756	-0.041612926	0.006095638	-0.035996572	-0.018973844	0.000669817	-0.022594639	0.000983856	-0.005712136	-0.002837562	-0.059997112	3.141899715	-0.823302144	-1.667373998
6/4/2008	0.021463237	0.003172617	-0.003907852	0.001860283	0.001749782	-0.000446495	0.010096619	-0.012866253	0.00248121	-0.002805501	-0.019761536	3.195051189	-2.541616277	1.184555758
6/5/2008	0.04437134	0.039993954	-0.001457992	0.022727152	0.005122348	-0.007996157	0.043131398	0.002622656	0.004973037	0.002805501	0.00418244	-10.50906202	0.767801875	2.758799652
6/6/2008	1.30E-03	0.036933808	0.031506443	0.003912779	0.053546434	-0.005115101	0.020932518	-0.012725131	-0.007951228	-0.009166999	0.045173044	22.59617978	3.040711258	6.788500074
6/9/2008	-0.00268885	-0.023146221	-0.001414803	-0.032231196	0.017567605	-0.01412646	-0.004613951	-0.012055546	-0.012298251	-0.012395761	0.020402156	0.548145938	1.047515078	-4.103007985
6/10/2008	-0.004701139	0.029225465	-0.002480731	0.033373509	0.024601241	0.002749773	0.021269412	0.004710672	0.006550435	0.005505611	0.032954927	0.677738796	-2.410851298	0.192334539
6/11/2008	0.046578718	0.070117742	0.01897957	-0.007065143	0.037707399	-0.019564669	0.054746456	0.00542206	0.012218444	0.006647775	0.08017431	4.409035925	0.991447474	3.121830865
6/12/2008	0.000333111	-1.33E-02	0.019906728	0.010863457	0.040730666	0.00202036	0.000769862	-0.004040781	0.007410014	0.003186579	0.010417622	-2.503977385	-1.182517235	1.246350705
6/13/2008	0.012149048	0.036746398	3.41E-03	-0.001517595	0.031996978	0.000931099	0.029409036	0.01407187	0.006610929	0.008381674	0.032370523	-9.32360229	-0.854539296	-1.278880116
6/16/2008	-0.005245373	-0.005186392	0.011918488	0.013857035	0.034514662	0.004565335	-0.002683998	-0.00236192	1.14E-02	0.006329765	0.02810894	-1.872561969	0.505803023	-0.862295297
6/17/2008	0.019521762	0.023138058	-0.001345329	0.021669521	-0.015848738	0.006157181	0.018462559	0.015522376	0.001443431	0.00644768	0.012923257	0.917501963	0.796186281	-1.194594947
6/18/2008	-0.006475885	0.006561023	0.023532454	-0.01699967	0.013538774	0.001609998	0.003193004	-0.000985531	0.002908826	0.001497183	0.036323969	5.445467105	-0.342539761	2.740114018
6/19/2008	-0.014022109	-0.024568141	0.002626397	0.00214083	-0.024450672	0.005424208	-0.022372514	-0.008190496	-0.004352256	-0.004537839	-0.014027766	-2.206773581	-1.719537019	-1.986716162
6/20/2008	-0.008244865	-0.016227158	0.006047252	0.049254956	0.000526501	0.022003751	-0.011558169	0.038038187	0.013447567	0.022215314	0.028660745	5.879313091	-0.245955095	2.722616678
6/23/2008	-0.004315687	-0.002565323	-0.001875638	-0.001771794	-0.008899913	-0.004631713	-0.000247376	-0.013224347	-0.001426195	-0.005546627	-0.016181938	-0.126684669	0.7247629	0.803552238
6/24/2008	-0.007690469	0.005718554	0.008938789	0.012950011	0.014062457	0.003736925	-0.005474391	-0.018866805	-0.000251893	-0.005734028	-0.012478807	-0.648215128	-0.751059466	0.884020907
6/25/2008	0.022549435	0.034952198	-0.008041306	0.013389176	0.006871086	-0.008164534	0.028093481	-0.025384614	-0.002634678	-0.010341598	-0.004719994	-5.611107735	-0.401589004	-1.861023049
6/26/2008	2.37E-02	2.31E-02	0.014331649	0.021699126	0.008458535	-0.009825489	0.026368195	-0.018038611	-0.005262059	-0.009730987	0.02345365	12.13408594	0.867283146	3.789731883
6/27/2008	-0.001275109	-0.032303289	3.45E-03	-0.007209225	-0.004565628	0.002427554	-0.013582632	0.000281439	0.011947305	0.007356629	-0.016344704	-0.557164657	0.479422637	-0.137539958
6/30/2008	0.009243919	-0.058776554	0.000960923	0.004247012	-0.034699779	0.001362914	-0.036725024	-0.02507492	-0.016046657	-0.016901135	0.027795907	2.490598445	1.860422407	-1.849896043
7/1/2008	0.0226254	0.005193159	0.029106444	0.013972115	-0.029573999	0.002720268	0.004202622	-0.008500003	-0.000992021	-0.002865042	0.046269455	-0.61730393	-1.550670931	2.196848049
7/2/2008	0.012345068	0.01660042	-0.008274833	0.003837495	-1.37E-02	-0.000226407	0.024081105	0.014158676	0.006529228	0.008089715	0.018794709	9.510427187	-0.19599868	2.771328206
7/3/2008	0.000602461	0.008213102	-0.035099719	-0.026321749	0.000746478	-0.005145679	0.001700381	-0.004889516	-1.92E-03	-0.003171738	-0.005041226	-3.110615852	-1.244889463	2.188321124
7/4/2008	0	0	0	0	0	0	0	0	0	0	0	0.185873864	-0.321530339	0.325690582
7/7/2008	-0.043864397	-0.0596277	-8.51E-02	-0.058255231	-0.034928102	-0.00494354	-0.048671566	-0.008881225	-0.014557705	-0.011811479	-0.028401161	4.439375198	0.302725043	-2.701737748
7/8/2008	-0.020375603	0.000760867	0.014480924	-0.006271893	-0.014104606	0.007368334	-0.016782021	-0.000873066	0.011108061	0.007095535	0.016860986	-9.83816145	-2.870194603	-1.737288332
7/9/2008	0.017806756	-0.012413845	0.001654116	-0.012755392	0.024195509	0.015246831	-0.006162105	0.024730485	0.018632859	0.020118667	0.007913884	8.08760252	0.441994776	0.191242488
7/10/2008	0.019083601	-0.008523026	-0.005757671	0.00635215	0.001146789	0.00223364	-0.003432192	0.012420182	0.010399187	0.010125173	-0.018191752	2.637805529	-0.014512052	4.244374601
7/11/2008	0.005665827	0.016085161	0.000699668	0.005308451	9.55E-05	-0.004546987	0.01005621	-0.013746568	0.005706619	-0.001255148	0.027538571	7.911475813	0.761446339	2.23888281
7/14/2008	-0.023456101	-0.015519174	0.00375235	0.004553742	-0.021429391	-0.005318564	-0.026570251	-0.014707552	-0.00655992	-0.008909623	-0.029005512	4.863463259	0.905343988	-0.47415845
7/15/2008	-0.027965946	-0.008529881	0.013925754	-0.015475791	0.023051607	0.010088641	-0.018614918	1.85E-02	0.004451168	0.009302026	0.024718187	1.310690629	-2.397502959	-2.019127322
7/16/2008	0.020880674	0.026313605	0.018383496	0.001751879	0.001619588	-0.002829488	0.021158534	0.021212775	-0.004919417	0.003251016	-0.010833896	-12.06108781	-3.390668854	-0.574070454
7/17/2008	-0.032831044	-0.029066127	-0.031264591	-2.37E-02	-0.009757108	-0.003959809	-0.03474286	-0.011531793	-0.012307848	-0.011207573	-0.080807104	-0.96252133	0.285011897	-4.405344867
7/18/2008	-0.033945617	-0.005677781	-0.044388485	0.000660097	1.73E-03	0.012498303	-0.022786632	-0.003466858	0.000474046	0.000593014	-0.017492718	-3.521517037	-1.240234579	0.642244737
7/21/2008	-0.031577572	-0.016583213	0.009235014	-0.003210276	-0.006256939	0.00501476	-0.026171334	0.009621297	0.005698813	0.006814135	-0.000760919	-4.140054393	0.630177117	0.678158515
7/22/2008	0.004263635	0.006084312	-0.015347892	0.001039747	-0.016944606	-0.012658865	-0.006018647	0.006763356	-0.010449416	-0.005392334	-0.038408072	-8.469336117	-1.089009746	-1.975029579
7/23/2008	-0.017892404	-0.016624944	-0.01011782	-0.01092388	0.018873992	-0.011765282	-0.012321672	-0.012917795	8.56E-03	-0.000236827	0.006622541	0.094291117	-1.778117985	-0.987979107
7/24/2008	-7.98E-03	0.005689965	-0.003611951	-0.005555038	0.012736586	0.000452182	0.001512214	0.015315657	4.24E-03	0.007237288	0.012339087	9.790015263	-0.988282792	2.608780022
7/25/2008	0.00978485	0.027178525	0.024832907	0.015439171	0.008621968	-0.003774444	0.016294579	-0.002767274	-0.008052244	-0.005935435	0.016244246	-1.015738694	-0.19624619	-1.690243052
7/28/2008	0.006825347	-0.015113505	-0.006446656	-0.014671121	-0.008717129	-0.0073633	-0.001965068	-0.006393943	-0.002847653	-0.004464911	-0.009745694	5.866525801	1.073741355	0.552094116
7/29/2008	-0.003578856	-0.005726576	0.014200031	0.008029101	0.008528432	0.01384655	0.00404041	-0.015174514	0.00760354	0.001305974	0.039834462	-8.554661194	-1.871580469	-0.860370852
7/30/2008	0.01001738	-0.005691466	-0.009565133	0.008437269	-0.002172579	0.008827767	0.004421889	0.004144303	0.005202724	0.005285591	0.044210098	-4.263353005	2.325519999	0.968886454
7/31/2008	-0.000717334	-0.005171192	0.017615266	0.013036527	0.002361276	0.014639818	-0.010737438	0.024511486	1.41E-03	0.009903978	0.03879797	7.704611086	0.244874134	-1.79186207
8/1/2008	-0.028182153	0.012257265	0.04715557	0.005667843	-0.035627178	0.020343625	-0.015042228	0.00375338	0.014013805	0.011541122	0.014287408	-0.573062027	-1.686939883	2.466619605
8/4/2008	-0.05264124	-0.042909714	-0.073696214	-0.023815114	-0.039177699	0.001078245	-0.048816396	0.004285395	-0.002803448	-0.000192548	-0.051597651	4.278989049	-1.778339193	-0.865743546
8/5/2008	-0.02027654	0.024822706	-0.023604558	0.024185656	-0.001424357	-0.006197771	-0.000387727	-0.006023015	-0.005575765	-0.005793759	0.037310243	-9.763488375	-2.983261549	0.36413466
8/6/2008	-0.037740328	-0.017413951	0.013860042	-0.016529302	0.007707949	0.000867115	-0.02729069	0.031711512	0.015313152	0.018803317	0.018514042	-5.037015635	0.359553745	-1.277846501
8/7/2008	0.013817039	0.07532468	0.012485244	0.023819511	0.025830406	-0.012281685	0.048635334	0.000974961	-0.012521383	-0.008283597	-0.028589867	4.174865328	0.947135684	0.56663423
8/8/2008	-0.04837554	-0.061878376	-0.033300856	-0.027782154	-0.031504181	0.002774737	-0.051113494	0.011976191	-0.007021615	3.83E-05	-0.016811789	-1.723352965	-3.002394258	-1.21056759
8/11/2008	0.013057672	0.040775093	-0.006624421	0.006313926	-0.006217214	0.000947487	0.023051643	-0.009056998	0.00351697	-0.000728542	-0.014110577	-2.592627332	0.183571343	-1.061105648
8/12/2008	0.014924714	0.002846676	0.005491918	0.01686035	0.012900783	-0.002333894	0.014463589	-0.017644371	0.00582518	-0.002381045	0.017746945	5.027408567	8.48E-01	-1.73843574
8/13/2008	0.056076641	0.070861745	0.000283246	-0.008068673	0.022060085	-0.009316724	0.062644323	0.004932524	0	0.000538151	0.017506069	2.477975728	-0.105475711	2.901441442
8/14/2008	-0.007818155	0.021636877	-0.00710533	-0.002797465	-0.024282982	0.004999275	0.021808509	-0.001970091	0.004190596	0.002341427	-0.033762013	-5.284698536	-0.171644557	-1.120431473
8/15/2008	-0.044138183	-0.045588907	-0.034531213	-0.016381462	-0.035102158	-0.007877825	-0.046537742	-0.006926045	-0.01919129	-0.014131509	-0.020354748	-4.095264883	-2.16532183	0.766922611
8/18/2008	0.055832844	0.03964445	0.007354056	0.008412545	0.004286244	-0.008983986	0.043555225	0.003334087	0.000940708	0.000583102	0.04099865	6.672751364	0.419127023	-0.700237077
8/19/2008	-0.010134028	-0.016097033	0.024606828	0.015411504	-0.002715974	-0.006359679	-0.002392435	-0.007313472	-0.010676258	-0.009135336	0	2.254443903	-0.632187561	2.265653305
8/20/2008	0.018636934	0.031854531	-0.004490096	0.007847522	0.013506699	0.003521526	0.024310058	-0.001995647	0.001675697	7.06E-04	0.000764181	-3.669187849	1.920054952	-1.860552025
8/21/2008	0.036263152	0.024986923	0.066218696	0.017231588	0.025170738	-0.00577581	0.031461572	-0.004276816	0.012313651	0.005198878	0.033058604	-3.118318467	2.02842124	2.933463426
8/22/2008	-0.015705946	-0.03399611	-0.01026851	0.00378925	-0.002922653	-0.000225708	-0.0246904	-0.013865518	-0.004946059	-0.007160355	0	-5.358438026	-1.533362292	-4.481710064
8/25/2008	0.014958268	-0.028552401	0.019722737	-6.23E-03	-0.00739506	0.000451365	-0.013275945	0.003415335	0.000221576	0.001216569	-0.010672172	10.46687359	-0.48060668	1.761222632
8/26/2008	-0.00185291	-0.012212729	0.005576963	0.031924245	4.87E-03	-0.008459265	-0.009271125	-6.75E-03	-0.000470908	-0.003260595	0.006430455	-1.139451874	-0.795834312	1.702836264
8/27/2008	0.002600587	-0.033131295	2.80E-02	0.000964955	0.016756525	-0.010599055	-0.012621998	-0.041676644	-0.018851069	-0.024940538	-0.035435967	-3.530775566	1.246435958	0.044607045
8/28/2008	-0.017967208	-0.018100141	-0.036450305	-2.02E-03	-0.018174103	0	-0.016577844	-0.028450026	0.000479867	-0.00818249	-0.02685153	-1.853742542	0.409835845	-2.768601427
8/29/2008	0	-0.011532917	0.008421662	-0.013978817	0.006061237	0.00474152	-0.006612703	-0.001493801	0.002170635	0.001341327	-0.036117677	6.047720122	0.293380926	0.058852379
9/1/2008	0	0	0	0.00E+00	0	0	0	0	0	0	0	0.756028409	-1.158914678	1.219363802
9/2/2008	-0.019459118	-0.042109519	-0.079432313	-0.008949406	5.72E-03	0.006918864	-0.031847959	0.01631035	-0.002876401	0.003891844	-0.003953606	6.566053287	-2.169995562	-2.400636776
9/3/2008	-0.036867075	0.010209779	0.005242851	-0.007217642	-0.007034498	-0.013041176	-0.008072999	-0.013026929	-0.005806148	-0.008737229	-0.01589667	-1.688622861	-2.016821435	1.564202724
9/4/2008	-0.013270183	0.002334542	-0.010513334	0.023092407	-0.017805832	0.00092074	-0.000380339	0.005448525	0.00144761	0.002608839	0.011176676	11.56147562	-1.541866708	1.126630811
9/5/2008	-0.048108189	-0.032661784	-0.005298408	-0.028357966	-0.039044155	0.002680659	-0.03448442	0.005811965	-0.003409482	0	-0.00874949	-2.654414215	-2.445952032	0.699756374
9/8/2008	0.01267374	-0.010875527	-0.022169959	0.002454658	-0.003635979	0.003969471	-0.001700822	-0.012353767	0.004656718	-0.00052937	0.012347695	-1.712030513	0.892693345	-0.952265178
9/9/2008	0.007515271	-0.017664739	-0.006241043	-0.020549297	-0.020347022	-0.008646138	-0.008882831	-0.029057734	-0.001843057	-0.010564344	0.008197378	11.96359986	-3.824137964	1.875276082
9/10/2008	-0.019333378	-0.007282357	0.012443376	0.004992614	-0.003724399	-0.01268287	-0.012413095	0.001432225	-0.007434978	-0.005407092	0.02954295	-2.21736786	0.217659624	-1.073179384
9/11/2008	-0.001690581	0.000618643	-0.021126499	-0.016833692	-0.002747405	-0.001791627	-0.002462951	0.008955891	0.005218817	0.005530577	0.006965167	-0.279957071	0.629360591	-2.355647419
9/12/2008	0.021862499	-0.009013692	0.007887815	0.005425137	0.010182384	0.001869451	0.020889971	-0.030239885	0.007396421	-0.004124397	0.057357162	5.494912511	4.026815198	-3.347182346
9/15/2008	-0.019317015	0.009654311	0.018231596	-0.001026646	-0.037740328	0.000933416	-0.000874781	0.019032432	0.014825466	0.014524524	-0.012852511	22.14923917	-2.818072931	-0.948328198
9/16/2008	-0.047781252	-0.04959747	-0.014360432	-0.041565415	-0.024737862	-0.011809467	-0.050996134	-0.006785263	-6.67E-03	-0.007235892	-0.013089192	-1.707495956	-3.29125027	-1.699509393
9/17/2008	0.013267341	0.047701713	-0.008956175	-0.003705875	0.013246752	-0.016179273	0.0377184	0.005247196	-0.005504086	-0.003534734	0.016641836	18.44092235	0.38674908	7.452538725
9/18/2008	-2.04E-02	-0.044570223	0.041892992	-0.018638674	-0.010814648	-0.01953881	-0.041387001	-0.021260847	-0.022612383	-0.021895647	-0.034341414	-6.345847627	0.588192062	-0.379379659
9/19/2008	0.024324831	0.034640565	0.012763294	0.02010316	0.028620618	0.014087021	0.030068489	0.015188059	0.014895139	0.014912869	0.013321378	-2.860986487	9.452959381	-3.225142478
9/22/2008	0.052392934	0.026306612	0.013256434	0.026000502	0.029462758	0.011112558	0.032979254	0.019527278	0.006280077	0.010640592	0.044475988	5.971967659	1.219195469	13.77403324
9/23/2008	-0.015058147	0.015685831	-0.008818068	-0.012530653	-0.032953556	-0.00494143	0.004638466	-0.015714609	-0.004352256	-0.007742399	-0.022706045	6.819713302	-1.133718677	-10.91673285
9/24/2008	0	-0.027710953	0.020148056	0.005567302	-0.015460124	0.014042835	-0.009921537	-0.001131979	0.007224527	0.005524648	0.011383779	0.09954569	0.627908374	-1.471668724
9/25/2008	-0.003358347	0.008185836	-0.00620631	0.014256086	0.005028007	-0.010055906	-0.00039476	-0.001545675	-0.015215129	-0.010664343	0.031437034	-6.00498061	0.941097697	0.69489646
9/26/2008	-0.016205375	-0.027488776	0.001114413	-0.025421858	-0.020963679	-0.007508622	-0.025189401	-0.001135015	0.001683046	-0.000124675	-0.004843258	6.004430683	-0.978968574	0.404951175
9/29/2008	-0.062018599	-0.066833689	-0.07025995	-0.029468786	-0.050980899	-0.028794181	-0.062137519	-0.015188059	-0.028857609	-0.024869263	-0.041595924	31.10993188	-5.202521277	-2.619912462
9/30/2008	-0.045814213	0.0162651	0.000398208	0.001494247	-0.002207236	0.011078854	-0.021153291	-0.013189323	0.005004034	0.000340803	-0.016690043	-12.90440969	1.059922596	2.215862599
10/1/2008	0.007611538	-0.014433888	-0.018483701	-0.010406338	0.01884898	-0.001143231	-0.00725281	-0.019303548	0.000991977	-0.005081464	0.019558505	1.013454618	-0.905433058	-1.135662401
10/2/2008	-0.047641468	-0.051640557	-0.024218731	-0.028671045	0.001685123	-0.029434617	-0.055203293	-0.025331691	-0.024172947	-0.025055494	-0.062980255	14.05343085	-2.979869274	-0.612190547
10/3/2008	-0.012013369	0.005875423	0.007348028	-0.027493862	-0.01771461	0.002017486	2.47E-05	-0.008588531	-0.003081851	-0.004090705	-0.036539824	2.313383581	-0.024229713	0.098791768
10/6/2008	-0.07320019	-0.071363875	-0.028341766	-0.063808214	-0.05368645	-0.0302653	-0.070656654	-0.017401569	-3.12E-02	-0.02711864	-0.067224059	15.759989	-7.862027763	2.523219998
10/7/2008	0.007565897	0.012525579	0.009081372	-0.002611709	-0.015752457	0.006642823	0.001189957	0.026434248	0.003425771	1.04E-02	0.020101179	6.012441138	-0.619782132	3.623490934
10/8/2008	0.043297036	0.007541948	-0.033564502	0.003065223	0.000393572	-2.84E-03	0.021180585	0.007740833	-0.001572546	0.000985531	-0.01167653	9.019667612	-4.178754243	3.698127921
10/9/2008	0.01959133	-0.004318063	-0.005122348	0.000793156	-0.021477692	-1.21E-03	1.11E-02	-0.012637348	-0.006874156	-0.007911576	0.000798658	12.99401184	-2.2101993	0.573156752
10/10/2008	-0.073381641	-0.067207357	-0.037631068	0.00609758	-0.058925784	-0.031038788	-6.99E-02	-0.02062626	-0.032334214	-0.028797742	-0.057928873	11.9824576	-6.267717332	-3.542113405
10/13/2008	0.025989537	0.041973371	0.014529737	0.019729782	0.015655069	0.018441428	0.026562094	0.020179931	0.018474	0.019001745	0.041021619	-21.06007482	7.191306189	-4.587629726
10/14/2008	-0.034768162	-0.025961682	0.013108386	0.011086223	-0.000980049	0.00540589	-0.018935669	-0.009869977	0.003742084	-9.12E-05	0.000811622	-0.060341221	4.116383892	-7.392604744
10/15/2008	-0.043469756	-0.032074509	-0.04699837	-0.049106774	-0.053958279	-0.017809832	-0.043693299	-0.040836084	-0.027428618	-0.030308856	-0.046326869	24.38569981	-8.697103709	5.400809202
10/16/2008	0.008852159	-0.001388297	-0.035678123	-0.002755455	0.041838627	0.010391076	-0.001879272	-0.036833053	0	-0.009393286	-0.001786094	1.710594846	-2.43E+00	-3.91443484
10/17/2008	0.029657696	0.018916982	-0.00083948	0.023295184	0.058779734	0.014610226	0.031062668	0.005709095	0.018822957	0.014688147	0.036936017	5.973028925	2.943115594	0.30480215
10/20/2008	0.036813973	-0.004490747	-0.017671726	-0.009593212	-0.069040619	-0.001036538	0.019453684	-0.000848228	-5.14E-03	-0.003464261	-0.006915315	-25.87876445	5.608968003	-4.478104639
10/21/2008	-0.027496406	-0.025538283	-0.023225256	-0.002157008	0.030888853	1.19E-02	-0.023273758	0.026792656	0.009721881	0.014756465	-0.022810865	-0.537728167	-2.410196341	-2.247568721
10/22/2008	-0.056758642	-0.05838217	-0.0203277	-0.014538634	-0.003617647	-0.005823929	-0.060537955	-0.002244935	-0.011888108	-0.008445526	-0.025248463	28.59911453	-6.41596166	2.75142553
10/23/2008	0.027096634	0.009358323	-0.00306592	-0.022506926	-0.026984755	-0.025401505	0.014712385	0.004838053	-0.022022137	-0.014693375	-0.010981459	1.803329501	3.487562992	-1.783140705
10/24/2008	-0.024478603	-0.012584027	-0.006546458	-0.013297121	-0.059747876	-0.031504306	-0.027045775	0.009839601	-0.026192563	-0.016113234	-0.007476835	17.49406153	-5.216891454	1.074208381
10/27/2008	0.03457628	0.026547784	-0.010616361	-0.008280875	0.018675242	0.017038952	0.030581806	0.000815613	0.013891882	0.010327114	0.018458294	4.841336878	-4.113686408	3.078127978
10/28/2008	-0.010636447	-0.0278206	0.005063302	-0.00048216	-0.009143435	-0.006366878	-0.0089804	-0.008538563	0.00112152	-0.002524111	0.016249337	-15.31986035	6.812055674	-8.916540749
10/29/2008	0.06431513	0.085939366	0.083443767	0.040985955	0.004357305	0.018980298	0.076871294	-0.008256711	0.023620195	0.013827942	0.081838546	4.862176621	8.712395369	-1.121402779
10/30/2008	-0.004237916	-0.042214937	-0.025213954	-0.010820979	-0.038824989	0.013937202	-0.028378671	-0.027741197	0.004946212	-0.003344721	-0.020000667	-8.276820201	2.742629527	-5.761949824
10/31/2008	-0.010660538	0.082404418	-0.014893499	0.017855547	-0.017927827	0.008235494	-0.010652825	-0.021665052	0.013556294	0.003203621	0.014247863	-3.87689069	0.770085382	1.661520504
11/3/2008	0.004820714	-0.039198488	-0.041783518	-0.005762376	0.008689525	0.011416923	0.021881129	-0.007243693	0.006741245	0.003427797	0.01319011	-9.592125888	-0.418929682	-6.280500213
11/4/2008	0.022658516	0.018537071	0.015142083	0.037988581	0.036148514	0.011288047	0.021547164	0.000375963	0.005604009	0.004863231	0.042601862	-11.0622499	4.371167481	4.530189791
11/5/2008	-0.059045067	-0.061749634	-0.013204474	-0.002562533	-0.044362113	0.004715004	-0.059352016	0.001001879	0.004516649	0.003585485	-0.005546409	13.76248161	-0.997605166	-5.60915195
11/6/2008	0.00219869	-0.027104811	-0.030795856	-0.047519218	-0.030434681	-0.018053633	-0.02226646	0.006363488	-0.010403255	-0.006715817	-0.06281134	18.27175259	-5.616507977	-0.055694377
11/7/2008	0.016433589	0.007039487	0.013614644	0.018659636	-0.004752939	0.002562571	0.007709241	0.035794452	-0.003744085	0.007830748	0.01169604	-9.235167108	1.666628294	-1.997537471
11/10/2008	0.028895331	0.004017318	0.003538435	1.40E-02	-0.003126288	-0.003589441	0.01886063	0.022192805	0.003210074	0.007862039	-0.000791327	7.467374991	2.789035863	-0.023157114
11/11/2008	-0.034352408	0.014588167	0.001176701	0.003503818	-4.09E-02	-0.017010297	-0.006991738	0.024234475	-0.010042084	-0.000967854	-0.016844688	4.784943991	-5.28483079	0.659056025
11/12/2008	-0.023199928	0.022987272	-0.012623442	3.38E-03	0.008547061	-0.01015326	0.003116648	0.028905704	-0.009054452	0.002072826	-0.016232805	10.02569801	-5.50739673	0.873322691
11/13/2008	-0.001098174	0.01545887	0.012362072	-0.004508066	1.37E-02	0.001582279	0.016001248	0.031011086	2.59E-03	0.011119615	-0.016500663	-7.754713333	1.994339337	0.982322918
11/14/2008	0.002223255	0.027086171	0.00923704	0.004283145	0.015493854	-0.011484225	0.015444968	-0.009867253	-0.011501765	-0.011027589	0.019931478	11.28700822	1.786037569	-3.003628208
11/17/2008	1.17E-02	-0.038277536	0.005553059	-0.006544821	-0.021218739	-0.014498196	-0.008836336	-0.00842594	-0.01835991	-0.014926342	0.007717028	7.058906053	-1.554919085	-1.608747086
11/18/2008	-0.004986013	-0.008253158	0.03430499	-0.000792797	0.005221064	-0.028621713	-0.010408724	0.002414665	-1.61E-02	-0.011697139	-0.011147843	0.334846462	1.907034184	-2.943840666
11/19/2008	-0.005544369	-0.005088511	0.012613003	-0.004883876	-0.001344764	-0.015518681	-0.004494263	0.011119705	-0.028394519	-0.014516806	0.005141819	11.24261893	-2.514547975	2.004621634
11/20/2008	-0.046791489	-0.02677212	-0.03082158	-0.023967042	-0.045775369	-0.001131222	-0.035554815	0.02790282	0.01604349	0.018054462	-0.013770709	11.53470167	-6.250450996	-0.515292957
11/21/2008	-1.89E-02	-0.024868233	0.017710693	-0.005378872	4.63E-02	-0.003874692	-0.039335791	-0.009001914	-0.011922746	-0.010127388	-0.020175757	-7.513249259	2.7804906	-2.808556751
11/24/2008	0.051057884	0.070306326	0.019846568	0.029345914	0.069172187	2.21E-02	0.057890925	0.010160968	0.024273776	0.019453759	0.038251741	-10.31855914	7.815456885	0.002870175
11/25/2008	-0.001140349	-0.00722907	0.026973339	0.003069405	-2.37E-02	0.00E+00	-3.93E-03	-0.002319453	-0.003148976	-0.002522187	-0.009447094	-5.170580368	2.570865796	-10.12133449
11/26/2008	0.003388724	0.000568979	0.035709745	0.016436259	0.061974997	8.76E-03	1.47E-03	0.017992117	0.009384096	0.012085863	0.01711801	-9.073988068	0.348964374	5.885920738
11/27/2008	0	0	0.00E+00	0	0	0	0	0	0	0	0	0.764551678	1.848904152	-1.826287685
11/28/2008	-0.003388724	0.0123287	0.032371856	-1.68E-03	0.028871053	-0.005431544	-8.67E-05	0.018793878	-0.005666682	0.002307551	0.00753269	2.305186148	-1.10629956	1.271512528
12/1/2008	-0.042806448	-0.058633832	-0.058268908	-0.022165331	-1.85E-02	-0.022875747	-0.051451433	-0.025242158	-0.022206986	-0.023271505	-0.021219885	23.25678617	-5.471024354	-2.554775191
12/2/2008	-2.27E-02	0.001112681	0.002702228	-0.014629069	-1.51E-02	-0.007013582	-0.004939185	0.001876369	-0.009098619	-5.25E-03	-0.00253113	-4.425812482	1.502723701	-6.712700826
12/3/2008	0.00361774	-0.016627951	0.005965977	-0.005818706	0.00589883	-7.35E-03	-0.006623759	-0.016909503	-0.01033153	-0.012216807	-0.04045758	-2.278556446	-0.547075548	-0.00549959
12/4/2008	-0.023177965	-0.06620626	0.029420646	-0.046953616	-6.66E-02	-0.002782444	-0.048379505	-0.011398259	-0.011990047	-0.010813526	-0.032795498	6.215138777	-1.276629373	-5.125937948
12/5/2008	-0.033539633	-0.021324166	-0.048852454	-0.028160392	-0.052617596	-1.98E-02	-0.042785687	0.008640515	-0.019732796	-0.010392112	-0.021517679	-3.656383042	-3.721937382	-3.310855125
12/8/2008	0.047633277	0.030258913	0.066921516	0.059232256	0.069400536	0.013046626	0.045752187	-0.001169031	1.49E-02	0.009420908	0.062367822	-1.056539198	7.741443409	-1.074843325
12/9/2008	-0.007746972	-0.002397889	-0.014113137	0.003196593	-0.031886759	-0.014125217	-0.005100076	0	-0.004867054	-0.004186958	-0.002621233	2.291450864	0.492583466	-4.154771823
12/10/2008	0.021282271	0.038306236	0.053906909	0.010816	0.016714385	0.007915222	0.035946857	-0.015755109	0.018384103	0.006079933	0.035024168	-3.661308703	2.237945041	0.814547354
12/11/2008	0.031639176	-0.002171327	0.007560064	0.014741141	0.017863314	0.004079656	0.015458078	-0.011954065	0.000279671	-0.003302898	0.022952357	1.362904199	2.378222944	7.441801413
12/12/2008	-0.004959003	0.01022497	-0.001698695	-0.004851014	-0.023349853	-0.010034669	0.02447441	-0.001531729	-1.23E-02	-0.008599682	-0.021237021	-0.998369059	-2.031507271	-1.644516712
12/15/2008	-0.007914751	0.012630466	0.066190805	-0.014343433	0.016529302	0.016893606	5.33E-03	0.004806126	0.012029691	0.010203921	-0.010418897	5.943997238	2.662567353	-6.136032122
12/16/2008	0.015767351	0.044078795	0.003474811	0.004920924	-3.18E-04	0.03351317	0.039719791	-0.00207254	0.035176917	0.023142957	0.012945695	-5.884636051	1.109887147	-3.674881685
12/17/2008	6.92E-03	0.024256833	0.018168926	0.010695289	0.040407962	2.23E-02	0.007911727	0.002835025	0.000843526	0.003742573	0.005115516	-3.966123045	0.879023343	-9.68994369
12/18/2008	0.006327581	0.024065904	0.021185193	0.001848429	-0.014942895	-0.012921142	0.011934193	-0.002398344	-0.01361674	-0.01002741	0.008548439	-4.057193844	-3.916022219	-6.449583731
12/19/2008	-0.002306806	-0.014204241	-0.029295854	-0.013947227	-1.09E-03	0.015648912	-0.014640555	-0.012520757	0.012469371	0.004954987	-0.077356205	-4.216363836	-4.531944645	-2.469986271
12/22/2008	0.020430741	0.010254024	-0.012737768	-0.023686565	0.014499714	-0.003183123	0.009793563	-0.013015368	-0.006062369	-0.007920645	-0.009151587	0.094056228	-1.223282492	17.64137648
12/23/2008	0.016132776	0.010369484	0.034093656	-0.008303796	0.002752716	0.004816221	0.019581045	0.004914564	0.008086252	0.006731782	0	2.325121354	0.314600607	-2.505440407
12/24/2008	0.015356024	0.011703906	-0.009456792	5.54E-03	0.007303745	0.012522122	0.01126594	-0.005698658	0.015680434	0.008764298	0.015551332	-0.30187198	-0.460065974	-9.348010528
12/25/2008	0	0	0	0	0.00E+00	0	0	0	0	0	0	1.251328547	-0.160723628	0.247975539
12/26/2008	0.039999423	0.028386586	0	0.003239549	-0.003797377	-0.030080872	0.033241223	-0.031763157	-0.025500701	-0.02788387	-0.00362726	-0.503848532	0.481341462	5.920107894
12/29/2008	-0.011574295	-0.011481129	-0.0289191	-0.016303724	0.001520682	0.011922372	-0.023510311	0.003348926	1.16E-03	0.003002569	0.012638263	2.398106796	1.778260858	4.321215054
12/30/2008	7.91E-03	0.020569385	-0.008720548	0.008486957	0.036552141	0.010429515	0.013203824	0.009751698	-3.51E-03	0.002077145	0.015176857	-3.824375313	0.695529024	-3.529764165
12/31/2008	0.027938855	0.010504842	0.052364904	0.040923402	0.021593477	-0.001625283	0.019799478	0.018998649	0.001772144	0.006685128	0.045080836	-3.144859707	-0.096740425	13.17215916
1/1/2009	0	0	0	0	0	0	0	0	0	0	0	0.854548511	0.085647546	-0.033260821
1/2/2009	-0.003063184	1.39E-03	-0.048045242	-0.010250527	-0.002296542	0.019597066	0.004321019	0.047792157	0.012116027	0.024105541	0.003372684	-0.830554778	3.819462022	-0.122392004
1/5/2009	0.010182839	0.010203973	0.005896774	-0.029345735	-1.23E-02	0.01241705	0.005888347	-0.018647805	0.005167103	-0.001498478	-0.002568632	0.753482205	0.997548408	4.228053726
1/6/2009	0.028949622	0.042427872	0.005069341	0.075115078	0.039925462	-7.73E-03	0.038252061	0.020141776	0.011347309	0.012018032	0.037389007	-0.166064147	0.427143157	-0.933024742
1/7/2009	-0.025917425	-0.048603499	0.010847163	-0.016464062	-0.013368242	-0.02853886	-0.035994519	-0.006203892	-0.031836227	-0.023376167	-0.023897404	12.87310444	-1.104576048	-10.93264782
1/8/2009	-0.000508971	-0.002103596	0.007718274	-0.006616497	1.62E-02	-0.011041769	-0.009087066	0.003106757	-0.021999402	-0.012832003	0.004114906	0.48181455	1.13877084	-3.335367861
1/9/2009	0.045919328	0.027445749	-0.011944532	0.029990974	-0.021985102	4.58E-03	0.025666931	0.018020416	0.008068486	0.0108868	0.001657001	1.877687501	-1.800558874	-0.149535806
1/12/2009	-0.069955417	-0.097949301	-0.031008686	-0.020762768	-0.055215723	0.00700863	-0.085820854	0.0025181	5.56E-03	0.004643238	-0.049286976	8.218251622	-1.812716775	-5.789989203
1/13/2009	0.005694021	0.002014426	-0.008468142	0.002152366	-0.009531807	0.016730018	-0.012269407	0.015802387	0.021097901	0.018917079	0.005204258	-3.699255046	-0.395593535	0.594384562
1/14/2009	0	0.005894259	-0.035563475	-0.000905695	-0.005029348	-0.002947878	0.006167495	8.93E-03	-0.00057352	0.002223973	-0.008688871	13.63617159	-2.494730382	2.269372933
1/15/2009	0.023394828	-0.009552287	-0.013037158	-0.006476927	0.053544387	-0.003405326	0.000391193	-0.012860921	0.005451989	-0.001296717	0.04525365	6.371854316	0.02449992	-4.704906228
1/16/2009	0.025307677	0.017869308	0.039750107	0.016506876	0.009656341	0.000807573	0.036320749	0.00268873	0.004286821	0.003423393	0.024791416	-8.025952449	1.57652833	0.834479625
1/19/2009	0	0	0	0	0	0	0	0	0	0	0	0.613775344	-1.440552312	1.493238875
1/20/2009	-0.027818171	-0.049937689	0.002787099	-0.007767248	-0.045782643	-0.028199067	-0.034255555	-0.004969469	-0.026858844	-0.020011396	0.026609109	21.97915094	-0.823433069	8.504376542
1/21/2009	0.028311925	0.038156116	0.052117612	0.022791736	0.00896867	-0.004438287	0.02874456	-0.00530726	-0.001786696	-0.003209064	0.000754262	-16.30761436	-0.387482569	10.77803858
1/22/2009	-0.008352487	-0.007983051	-0.008450478	0.015998588	0.035378635	0.010417241	-0.007750396	0.000730117	0.002370117	0.002690648	-0.017570332	1.733151241	-0.716266018	1.124304917
1/23/2009	-2.99E-03	0.026600002	0.030897241	0.001629284	0.03430844	0.004848827	0.01312668	-0.01544554	0.004655151	-0.001698514	0.02545592	1.487034557	-0.012771255	6.331523793
1/26/2009	0	0.016880997	0.002198118	0.021155151	0.027920248	-0.011104597	0.009999949	-0.025524174	-0.002324867	-0.010538406	0.017206001	-1.8930923	3.81399539	-5.634179507
1/27/2009	-0.033248418	-0.012776378	0.028886611	-0.00244694	-0.013999549	-0.016000341	-0.027367112	-0.033579475	-0.014133293	-0.020295233	-0.000809151	-6.673488606	-0.256066177	-9.802334964
1/28/2009	0.006636168	0.017784703	0.0169215	0.004887907	-0.005352377	0.003370159	0.015371315	0.010615218	0.000312397	0.003791382	-0.003095521	-5.713025955	0.919514445	-0.017420882
1/29/2009	-0.012278005	-0.029367419	0.003277497	-0.008195459	-0.019874186	0.000560591	-0.017979237	-0.001668614	-0.001180679	-0.001165049	-0.021941179	7.832477362	-1.331556151	0.237232334
1/30/2009	0.009736773	-0.016431071	-0.010783254	-2.16E-02	-0.01328266	0.004101423	-0.00720013	0.027778039	0.00913122	0.014418574	0.006318186	6.988094914	-0.511215408	1.638915334
2/2/2009	-0.021143096	-0.008534384	-0.018640128	0.00707332	6.10E-03	0.032489703	-0.016244635	-0.020788495	0.020076684	0.008770732	0.006278517	3.433733232	-1.459894091	-2.176195797
2/3/2009	-0.014170385	-0.02020776	0.009595304	-0.004129094	-0.006667164	-0.006142193	-0.020009194	0.007599574	-0.008098033	-0.003089576	-0.00710363	-3.926545587	1.704719153	-0.323736317
2/4/2009	0.003694111	-0.018793597	-0.006604368	-0.028494473	0.005818508	0	-0.010388804	-0.020731301	-0.002043319	-0.007502126	-0.005493072	2.705489977	1.241499275	-2.190400342
2/5/2009	0.031619369	0.035183965	0.013441686	0.028058838	0.000848656	0.007402092	0.034469951	-0.010246107	0.006388495	0.001485778	0.030467507	1.237037414	1.071617102	1.084934274
2/6/2009	0.022214664	-0.003552449	0.022939291	0.0066229	0.005358163	0.004934294	0.011036901	0.00248672	0.002300718	0.002630636	0.015325136	0.548157293	2.223915704	-4.682333997
2/9/2009	0.002184531	0.018634134	0.000269942	0.018654057	0.005049807	0.017652474	0.010532508	-0.005433566	0.012059469	0.007471422	0.015945424	1.921695845	1.970171419	-3.386823371
2/10/2009	-0.006441732	-0.010474755	-0.042735655	-0.034249553	-0.058632763	0.002809731	-0.004949144	0.036335213	0.003400003	0.013187832	0	8.146392653	-1.875639601	-2.678611698
2/11/2009	-0.016724543	-0.018087507	-0.005272089	-0.006284821	-0.012992044	-3.60E-03	-0.01734919	-0.000328425	-0.00510435	-0.003515436	0.003399196	-2.60465367	-1.220841442	-3.368750598
2/12/2009	-0.009932105	-0.003286667	-0.018001343	-0.025428421	-0.006181701	-0.000528123	-4.22E-03	0.024123621	-0.001171333	0.006692118	0.00388076	-6.597427386	-1.624126789	-4.505029124
2/13/2009	-0.014256861	-0.005175869	0.008612493	0.004753829	-0.027289751	-0.006979752	-0.008059201	-0.000748463	-0.005708928	-0.004347122	0.005898065	4.578329801	1.981950483	8.227302853
2/16/2009	0	0	0	0	0	0	0	0.00E+00	0	0	0	1.650225505	-0.926962556	1.055905521
2/17/2009	-0.057200183	-0.038629333	-1.25E-02	-0.017082752	-0.012039861	-0.031980386	-0.043136265	-0.043280714	-0.032412701	-0.035717231	-0.021583826	13.91480413	-3.40272881	-2.582597203
2/18/2009	-0.020111215	-0.009264406	-2.61E-02	-0.012831804	0.009394151	-0.021279367	-0.009591114	-0.004141256	-0.015566154	-0.012653759	-0.020525401	2.256122834	-1.079209109	0.3670737
2/19/2009	-0.000568408	0.016425746	-3.96E-04	8.00E-03	-0.00421645	0.014758703	0.010687329	-0.003708078	2.18E-02	0.013187648	0.012192618	-1.27825771	1.408170835	11.59309497
2/20/2009	-0.02600616	-0.00186242	-0.056028503	-1.16E-02	-0.018160783	-0.022550341	-0.009580555	-0.044308496	-1.58E-02	-0.025107566	-0.008402802	5.859092345	-3.046454625	2.161686341
2/23/2009	0.014655884	-0.016224147	-0.030856794	0.017363557	-0.004312072	-0.001603396	-0.001915193	0.004813063	5.95E-03	0.004814741	-0.005324399	8.477042847	-0.245953895	-0.380568124
2/24/2009	0.008531889	0.009045169	0.001295897	0.00126154	-0.003045606	0.02581089	0.007936076	-0.009058353	1.69E-02	0.010099852	0.010692955	-12.27302656	-0.27070313	3.156538975
2/25/2009	-0.003970583	1.85E-02	0.033743254	-0.003904461	-0.004989147	-0.00488728	0.015714925	0.023937158	-0.005887534	0.003083476	0.021827896	-1.607270933	-0.242349054	6.264700184
2/26/2009	-0.013166614	-0.020420416	-0.014927219	0.00264292	0.015529008	0.024561837	-0.013281112	-0.002079003	0.011433405	0.008806343	0.03519384	1.125735598	0.815881061	5.452367596
2/27/2009	0.004023102	-0.006138469	0.003805501	-0.011077889	-0.022490908	0.000270551	-0.012678978	0.032084663	0.001160053	0.010360789	-0.012308906	5.108587241	-2.029034475	1.426021602
3/2/2009	-0.03261749	-0.028989967	-0.086570261	-0.057062859	-0.041804063	-0.016364002	-0.028318429	-0.010354623	-0.023251246	-0.01858088	-0.074081361	14.55007267	-4.300489169	-5.365664767
3/3/2009	0.01118789	-0.007504547	0.03070193	0.007587847	0.00557481	0.004846167	-0.000370691	0.009570528	0.003275378	0.005358025	-0.004705188	-0.485573831	-1.957048567	5.5963819
3/4/2009	0.017406498	0.041058432	0.024248956	0.020395325	0.005711422	0.011247284	0.034018952	0.023916109	0.005031501	0.011543512	0.043937364	-5.412734897	4.243029109	3.832256312
3/5/2009	-0.01917871	-0.014881967	-0.031752211	0	-0.013830546	-0.010973674	-0.015468725	0.001639793	-0.008900382	-0.005875854	-0.032992833	6.235397852	-3.042340354	-0.413684707
3/6/2009	0.017466157	0.023329824	0.003142539	-0.013833143	0.001188153	-0.020452118	0.016811668	0.036465166	-0.020783727	-0.00246657	-0.003857858	0.329818594	1.624383984	2.652894462
3/9/2009	-0.0023268	-0.005628115	-0.002693	-0.008514831	-0.006125593	0.007510815	0.000864498	0.03028963	0.004553548	0.013324231	-0.023008534	2.169029421	0.825379187	2.670994961
3/10/2009	0.01379412	0.017552494	-0.00925619	-0.003303766	0.015076088	0.003964418	0.020001257	0.007329769	-0.007910813	-0.001578079	0.008030346	-9.666074991	4.366238184	-8.141343094
3/11/2009	-0.017265282	-0.045760696	0.038814992	0.010364051	0.000336191	-0.000920556	-0.033682017	0.040160451	-0.007721491	0.009194262	0.017279855	-1.315809025	-0.987201615	-6.802232208
3/12/2009	0.022935725	0.031338091	0.002614665	3.22E-02	0.023913461	0.013901815	0.037966302	0.052388865	0.006826701	0.023479767	0.021641897	-4.592659749	0.424555909	9.717116586
3/13/2009	-6.25E-03	-0.012497398	0.01736548	-0.003647707	0.00E+00	0.008771589	-0.003583554	0.006451635	0.003324578	0.004990076	-0.016168915	3.589949184	2.051739732	-3.478339002
3/16/2009	0.038613748	0.048546604	0.019588746	0.005407961	0.005074076	-0.003427132	0.031685762	-0.002023175	-0.000285551	-0.001199041	0.00851944	4.748187748	1.137794991	1.562833159
3/17/2009	0.002181809	0.01473234	-0.013299753	0.004562212	-0.00458191	0.00666309	0.005836181	0	-0.001822308	-0.000323065	0.009172373	-5.266326499	0.817576864	2.487606343
3/18/2009	0.002177059	-0.04083536	0.022692433	0.016896595	-0.026761341	-0.002965894	-0.018699559	0.005416584	-0.006422353	-0.001848088	0.009878582	-1.139367166	-0.946350418	-1.244086775
3/19/2009	0.027503872	0.04513305	0.055558621	0.026163789	0.027253265	0.017664836	0.032574518	0.006297652	0.02094392	0.015418808	0.028296434	9.68871386	4.866389941	2.791006512
3/20/2009	0.012138139	-0.008314426	-0.002361044	0.000447077	0.027806512	-0.003632341	-0.000693356	-0.015772908	-0.003318861	-0.007771468	-0.005876197	7.071085129	-0.577953178	0.064256215
3/23/2009	0.003670892	-0.001194247	0.003146821	0.01111246	0.02129586	0.007075293	-0.000527272	-0.015743956	0.006626743	-0.00110203	-0.009658505	-4.002682401	4.30984899	0.527466147
3/24/2009	0.011974936	-0.026387755	0.00606893	-0.006430177	-0.016048173	0.008250003	-0.00967889	0.007204035	-0.000281096	0.003210865	-0.031081639	0.189747027	-0.865707322	1.211159102
3/25/2009	-0.016678216	-0.052857329	-0.008821857	-0.000444988	0.006008873	-0.015325296	-0.032734702	-0.005796576	-0.010882731	-0.009571212	-0.013908021	-0.342205389	1.155334994	-3.479365289
3/26/2009	-0.007390113	0.012044911	0.002360115	0.005548172	-0.013970699	-0.004447615	0.007702887	-0.013118965	-0.007595921	-0.009196962	-0.005498602	-3.392441008	0.162983466	2.48077089
3/27/2009	-0.029019712	-0.014872987	-0.007393931	-0.012807124	-0.014168648	-0.00688825	-0.016341559	-0.005238856	-0.003370629	-0.004396023	-0.010260341	2.515590804	-2.285068328	-1.173015573
3/30/2009	-1.37E-02	0.009914577	0.001186709	-0.024967252	0.0238736	-1.34E-02	0.000146051	-0.00603479	-0.018561345	-0.013637755	-0.011127627	11.8054231	-3.22608814	-3.68577359
3/31/2009	0.051159622	0.037778428	0.011204048	0.02407019	0.045800084	0.012835754	4.41E-02	0.019881749	0.020104638	0.019246294	0.015109451	-0.737676672	1.437735098	1.019426312
4/1/2009	0	-0.013530123	0.004971982	-0.010827988	-0.006829073	-0.003148476	-0.013363729	-0.013178669	-0.003988722	-0.007109478	0.004712579	-3.095420885	0.165009455	-3.019978892
4/2/2009	0.025933424	0.046051461	0.031210651	0.01987378	0	0.017859212	0.030734752	0.009025761	0.019786389	0.015879632	0.025565912	0.367514309	4.953243169	3.416203112
4/3/2009	0.018771381	0.023932423	0.031362749	0.013581614	0.030887013	0.011002179	0.01604786	0.021335141	0.014056351	0.016222517	-0.039770803	-4.485946278	-0.868684474	0.25921478
4/6/2009	-0.001519218	-0.010862949	-0.089680673	-0.007596227	-0.012031337	0.007673564	-0.003981102	-0.012296382	2.36E-03	-0.002138746	-0.026694843	3.7742535	-0.419677528	-2.107931876
4/7/2009	-0.004851604	-0.025442472	0.045511223	3.42E-03	0.0046217	0.001388889	-0.017906513	0.009514997	-0.007424094	-0.000637959	0.01144018	0.182676498	-2.016960943	-1.750294885
4/8/2009	0.01506182	-0.010804926	-0.043215698	0.009208572	3.61E-02	0.007518508	0.00151831	-0.001300632	0.000279838	0.000501287	0.019861399	-2.719165764	-0.088959751	0.324836106
4/9/2009	-0.000200677	-0.014396307	0.002986265	0.012794276	-0.00792226	0.018003131	-0.010230906	0.012471869	0.009814578	0.011640942	0.036908379	-5.305408689	1.544941472	3.626758306
4/10/2009	0	0	0	0	0	0	0	0	0	0	0	0.532396493	0.166674442	-0.141071497
4/13/2009	0.012762842	0.005929892	0.004759553	-0.030741359	0.004472989	0.009928563	0.004948303	-0.002297901	0	0.000270161	0.044663275	4.502848301	-0.041311069	-3.895703755
4/14/2009	0.013042165	0.001437428	-0.032268971	5.32E-03	-0.018306482	-0.007479341	0.011031247	-0.020452512	-0.009499854	-0.013050756	-0.000764181	1.094295657	-0.880417109	-0.322632911
4/15/2009	1.22E-03	-0.012251563	-0.016170083	0.00044194	2.40E-02	0.014820048	-0.012974289	0.006179795	0.01154113	0.010074966	-0.008024325	-2.910741885	-0.884824812	0.324370932
4/16/2009	0.018243913	0.017858729	-0.029396838	-0.017157284	0.016468288	-0.003413399	0.012837147	0.003075635	0.004138936	0.002930768	-0.015603804	-0.321689953	0.446975287	0.978136043
4/17/2009	-0.008596559	-0.002916851	0.013383099	-0.015743006	0.015508519	0.004410242	-0.011726375	0.004734725	-0.007081082	-0.00175743	0.022932913	-4.354291031	-0.394414448	0.73449924
4/20/2009	-0.029225847	-0.032495268	-0.014238897	-0.001256497	-0.033982826	-0.012364401	-0.026777018	-0.018131338	-0.022718689	-0.019998389	-0.025212603	14.87221909	-2.010031968	-6.047663021
4/21/2009	0.021018132	0.008458372	0.020759059	0.006493899	0.045835225	0.005950652	0.012577713	0.00131951	0.007806331	0.005414844	0.008239268	-2.896850798	0.087898649	1.028453955
4/22/2009	0.005810648	0.013294187	-0.016167732	0.029318425	-0.00991334	-0.002258754	0.006369895	-0.000282606	-0.001478874	-0.001190585	0.008873298	3.324814299	0.196419762	4.960674793
4/23/2009	-0.006762042	0.02371854	0.028874913	0.004291616	0.025680963	-0.003944116	0.014550962	-0.006996341	0.003903713	-0.000687522	0.008795254	-1.155316127	2.213584759	-0.785112993
4/24/2009	0.001926243	0.004239503	-0.003629015	0.010051434	0.011264703	-0.003200272	-0.001517388	-0.003135841	-0.01055037	-0.007178385	0.036640633	0.038017631	3.125648335	0.638378866
4/27/2009	-0.036439823	-0.043458869	-0.028981427	-0.034505248	0.006910327	-0.00600704	-0.031268759	-0.042778954	-0.009731136	-0.020528854	-0.020645807	5.018456583	-1.266370815	-1.10446428
4/28/2009	-0.014146019	0.004095352	0.009577598	0.007399137	-0.005977304	-0.007068371	0.000683449	-0.034768535	0.001825112	-0.011330089	0.010748403	0.56030612	-0.351565344	-0.053702213
4/29/2009	0.04185152	0.018372751	-0.000423729	0.002119945	0.011128891	0.010795294	0.033562733	0.006765093	0.012153668	0.01019812	0.00283784	-3.93819319	2.546721705	-0.827332032
4/30/2009	0.028846407	0.008067424	-0.011723464	-0.00514025	0.018665294	-0.005000646	0.012365764	-0.033869849	-0.00545443	-0.014593941	0.019708692	1.795664393	-0.056870165	0.480153961
5/1/2009	0.033547353	0.058696176	-0.021674017	0.03803074	0.051170437	-0.011880989	0.040731722	0.016142908	-0.004877451	0.001100768	0.046910856	-2.171285653	0.596859762	3.195416232
5/4/2009	0.011385932	-0.033085452	-0.001754386	0.003767699	3.69E-04	0.002318891	-0.01737892	-0.027835218	-0.002716033	-0.01024072	-0.001958741	-1.438452535	2.360013489	-0.160835306
5/5/2009	-0.002262263	0.004243295	0.024285669	0.030996293	0.014388737	0.001028895	0.000902695	0.015910391	0.003037181	0.006934774	0.008564823	-2.644951111	0.120717111	-1.511798711
5/6/2009	0.01532397	0.010194481	-0.003755974	0.001977211	0.002055996	0.002225647	0.009902509	0.034848173	-3.04E-03	0.009980266	0.013763256	-2.120736386	1.672855505	2.660231784
5/7/2009	-0.014409308	0.018720086	0.038906388	-0.002393964	1.21E-02	0.000769264	0.007643416	0.003145454	0.003037181	0.002799461	0.008437829	3.658687225	1.614785262	-0.703292842
5/8/2009	0.008579837	3.49E-02	0.018138531	0.016638631	0.016337525	1.63E-02	0.023783345	2.82E-02	0.013290292	0.018542956	-0.014268749	-3.028738629	2.403831323	0.638116127
5/11/2009	0.004048085	-7.07E-05	-1.49E-02	0.014145659	0.01144204	0.008871093	0.001170633	-0.003947503	0.005091929	0.002554873	0.022027593	3.080485874	-1.123171905	1.146957433
5/12/2009	0.001330702	0.003755027	-0.038351078	0.002321475	-0.003605284	-0.001417435	0.00691939	0.018710444	-1.79E-03	0.005090247	0.006974163	-2.16885122	1.06153732	-0.666767446
5/13/2009	0.009354983	-0.005431712	-0.021655242	-0.012886384	-2.14E-02	-0.002255357	-0.000682206	-0.011321612	-0.008103487	-0.008529232	-0.020514792	6.275403915	-1.307264637	0.390314192
5/14/2009	0.017135307	0.007855341	-0.006919683	0.006717583	0.000357037	0.004172584	0.008882684	-0.011947809	0.000282965	-0.003357429	0.004493006	-5.554514227	-1.553823873	2.14380915
5/15/2009	-0.014927136	-0.025816812	0.012050978	-0.001624366	-0.047892186	0	-0.023138093	-0.001093276	-0.003897812	-0.00252549	-0.034168403	5.724827544	0.341702286	-3.870480683
5/18/2009	0.014070717	0.022068382	-0.01768791	0.012420011	0.021976193	0.001747307	0.015972668	-0.000298374	0.007216672	0.004112347	0.043216026	-7.707513479	1.046971888	2.97293146
5/19/2009	0.013420384	-0.002784714	0.006958663	0.022229753	-0.023475256	-0.004415754	0.005711354	-0.00658685	-0.006010271	-0.006034118	0.001277178	-4.828351797	0.608054247	0.028303999
5/20/2009	0.006007841	0.014465166	0.02048225	0.007528757	0.016490362	3.17E-03	0.007573048	0.005093644	0.003009651	0.003699632	-0.016175832	1.037309608	1.744493399	2.229777688
5/21/2009	0.005114881	-0.006687826	0.008055465	0.018529772	-0.006538793	-2.50E-04	-2.99E-03	-0.023587426	0.004198352	-0.005437089	0.015507037	8.47046482	-1.373443988	0.444561093
5/22/2009	-0.007682166	0.029580573	0.016655559	-0.005849933	0.005800695	0.002494596	1.51E-02	0.010753883	0.006596978	0.007491724	0.005095862	5.562009111	1.63953559	-0.220388445
5/25/2009	0	0	0	0	0	0	0.00E+00	0	0	0	0	1.35407043	0.018880008	0.074283248
5/26/2009	0.016581357	-0.000202914	-0.002422711	0.010619569	-0.036595562	0.006374458	0.001941533	-0.005971375	0.000594395	-0.000886711	0.015193206	-5.38328853	0.158885987	0.650902163
5/27/2009	0.001252747	0.021659827	0.038583676	-0.006971331	0.00940167	-0.001238595	0.008094042	-0.008154158	-0.008671133	-0.007686577	-0.010725409	5.804760763	0.833122919	1.193907528
5/28/2009	-0.006749374	0.007725631	0.029002033	0.009537507	-0.02457881	-0.006132955	0.003646534	0.007443318	-0.015169838	-0.006703514	-0.008287257	-0.791017152	1.269930459	1.172287873
5/29/2009	0.004221035	0.010381767	0.001969474	0.004356893	0.049308433	-0.000748472	0.011172492	-0.022602154	-0.00028642	-0.007607492	-0.003834104	-8.344407885	1.024273622	0.153260632
6/1/2009	0.028727967	0.056527322	0.020255829	0.034736033	0.014330578	-0.015595185	0.038022023	-0.007300064	-0.00215077	-0.005407876	0.017168842	3.730256223	4.406631841	-0.813724847
6/2/2009	-0.007823483	-0.007837487	0.01131147	-0.001735874	0.014727451	-0.030370353	-0.002451719	-0.047148222	-0.012312181	-0.025565156	-0.026172669	-0.301392217	0.217743452	-0.3031846
6/3/2009	-0.022586499	-0.078567652	0.023271105	-0.026030834	-0.049119757	-0.010860152	-0.05126648	-0.029394234	0.001524667	-0.009596433	-0.036274218	5.27446634	-2.977129893	-0.187240994
6/4/2009	0.039812279	0.028065981	-0.009544379	0.00608189	0.018456691	4.92E-03	0.033816232	0.003721879	0.0027892	0.003324653	0.023206994	-1.48811775	0.602522243	3.24380216
6/5/2009	-0.030754381	-0.011979642	0.001033689	-0.036188003	-0.01556597	0.000262847	-1.45E-02	-0.000112581	0.001843119	0.001039784	0.033529542	-1.264198809	0.414838516	-1.075159833
6/8/2009	-0.027684096	-0.031146107	-0.002068448	-0.025469101	0.026380872	-0.008092225	-0.025107542	-0.004287494	-0.006484003	-0.005956239	0.004210786	1.10782046	-1.612682664	1.194348225
6/9/2009	-0.016769587	0.032484445	0.027294676	0.011639508	0.002807448	0.004933496	0.017475017	-0.008174432	0.013535914	0.005807765	0.022378141	-4.346312826	0.771919921	1.636801486
6/10/2009	-0.025104986	-0.019773147	0.001098398	-0.002946378	0.012837769	-0.001583114	-0.019315576	-0.012157507	-0.011067763	-0.010298342	0.00170083	0.92912705	1.296983832	0.613743269
6/11/2009	-0.020769749	0.00548102	0.021360211	1.26E-02	0.047815533	0.002110262	0.002894287	0.021913682	0.007727902	0.011436083	0.015813364	-0.492980692	0.808955186	1.001400601
6/12/2009	-0.012232142	-0.015367063	-0.015977232	-0.015366096	-6.89E-04	0.01239541	-0.021538685	-0.005433566	0.001832918	0.000840108	-0.009155238	0.741026662	-0.751007628	-0.079437579
6/15/2009	-0.049252378	-0.014582764	-0.056238214	-0.064781836	-0.050260651	-0.003824429	-0.033721211	-0.028320069	-0.00956082	-0.01462931	-0.02606587	9.741307549	-2.197047439	0.998076492
6/16/2009	0.003655594	-0.015004065	0.004130451	0.009321879	-0.008242471	-0.006728148	-0.007143537	-0.00515103	-0.005561932	-0.005579446	-0.007556711	7.542854499	0.080084779	0.294269709
6/17/2009	0.020674262	0.00055481	-0.04509684	-0.030162613	-0.002437242	0.007946599	0.008023204	0.024692613	0.012354111	0.015604218	0.010658784	-2.015810665	-2.935422664	3.588618463
6/18/2009	-0.006208211	-0.008771498	0.006696342	0.016411281	0.026369597	0.004859012	-0.008883868	-0.006778908	0.003988722	0.00079369	-0.00687329	-4.282958234	-0.815274294	0.946138366
6/19/2009	-0.036602791	-0.007861894	-0.014144791	-0.026019991	-0.04782806	0.003111229	-0.015725993	0.043870146	0.005186641	0.016864967	0.0144093	-6.685230885	0.152615444	-3.286831954
6/22/2009	-0.025150905	-0.016698224	-0.015988935	0.006272325	-0.015831465	0.008335172	-0.02471448	-0.015455915	0.0087737	0.001218175	0.010526103	10.79526783	-3.097931692	0.145679139
6/23/2009	0.023672597	0.001218076	0.003586621	-0.012475076	0.006815627	0.00784184	0.009302644	-0.006633337	0.005748054	0.002188983	0.04456112	-0.149183616	-0.653376036	4.028151075
6/24/2009	0.003479309	-0.013474597	0.006017049	0.001636037	0.016838564	-0.007585156	-0.006779138	-0.027214119	-0.010285138	-0.015079107	0.008800814	-4.384784741	0.683738984	-1.884366835
6/25/2009	-0.00596478	-0.01064816	0.020530056	0.009220654	0.011681658	0	-0.010241972	-0.000463768	0.000923263	0.000394555	0.032732575	-9.423079086	-0.781871667	2.270297301
6/26/2009	-0.011045647	0.001468289	-0.001196053	-0.00878483	-0.011310669	0.000256619	-0.000492948	-0.0188475	-0.00181182	-0.00667906	-0.022305758	-1.941403874	0.35317913	-2.062960411
6/29/2009	-0.007602853	-0.01007877	0	0.00878483	0.002223046	0.027417467	-0.012403345	0.015827753	0.035764245	0.028915202	0.033513646	-1.907229121	1.232898216	1.897570143
6/30/2009	-0.002538626	-0.008729428	-0.016896711	-0.00291971	0.008965366	0.010759912	-0.040064202	0.033963587	-0.001751284	0.010315058	-0.002816828	4.195258359	0.215742419	-2.161533482
7/1/2009	0.034570596	-0.030408889	-0.002437292	-0.007173164	0.050889741	0.009178135	0.00630227	0.000899079	0.005825725	0.004761687	-0.00560405	0.43634542	1.218231479	-2.047107793
7/2/2009	-0.009419691	-0.012924059	-0.003973313	-0.010526413	0.007178449	-0.003104578	-0.017770785	0.007386715	-1.02E-02	-0.004141384	-0.009626577	6.97446663	-2.297061733	-0.924397361
7/3/2009	0	0	0	0	0	0	0	0	0	0	0	1.264262787	-0.18068409	0.269225285
7/6/2009	-0.043679311	-0.019506467	-0.00809721	0.002532065	-0.011253672	0.003349266	-0.029816683	0.014611728	-0.005330392	1.81E-03	-0.014862674	4.437159271	-2.287954292	-1.442005006
7/7/2009	-0.073237175	-0.013032435	-0.002369791	-0.011945723	-0.008788947	-0.011153142	-0.032813891	0.002414665	-0.002675889	-0.002097236	-0.021006731	7.27126801	-0.138901473	-1.057117866
7/8/2009	-0.00335462	0.008416028	0.029476674	-0.012878839	-0.010055092	-0.009362511	0.002577041	-0.033213796	0.001738405	-0.010215181	0.014623964	2.877656664	-1.436808959	-2.864405882
7/9/2009	0.026554548	0.009531238	0.040533491	0.003824957	0.033552741	0.013641648	0.014805054	0.026835242	1.49E-02	0.018388578	-0.006423768	-3.924500911	0.204238252	-0.087362168
7/10/2009	0.001099294	-0.006820948	-0.000769749	-0.010837767	0.02138389	0.000164217	-0.003918452	-0.019270995	0.011196496	0.000756931	0.009895324	-2.214852005	-1.662352207	0.627305222
7/13/2009	-0.006005859	0.044670546	0.00709767	0.004417018	0.003370411	0.009966589	0.021453995	-0.016443076	0.029313335	0.013667639	0.015501648	-9.315374199	-0.23863821	-0.852103458
7/14/2009	0.007103945	-0.023642731	0.023426026	0.005184863	0.011375164	-0.007588466	-0.002133831	-0.011615334	0.010819397	0.002236616	0.007984074	-5.317002201	0.744282335	-1.478768279
7/15/2009	-0.014815495	0.008150804	-0.003647762	0.021025303	-0.002998503	-0.00147541	-0.008702539	0.002541591	0.001689135	0.001534777	0.005038064	3.418544868	3.825790879	-0.278883546
7/16/2009	-0.016169681	-0.002632247	-0.01482068	-0.019789417	0.00432829	0.008494701	-0.017542967	0.02303934	0.012642475	0.015128044	-0.021616621	-0.995881458	0.548533106	0.126995292
7/17/2009	0.036948647	0.015230495	0.031177922	0.026044582	0.009369041	0.006243179	0.021117753	0.001239507	0.005720236	0.004521485	-0.005148439	-3.929156857	1.067281467	1.042966757
7/20/2009	-0.000545628	0.002132069	0.037719843	0.029959137	0.012429292	-0.002184732	0.001782612	-0.001239507	-0.000796952	-0.001094242	0.025106375	0.333125531	2.229462277	-1.587578822
7/21/2009	-0.019704392	-0.013111553	0.002393937	0.001591259	-0.045895884	-0.012061103	-0.022097649	-0.039207183	-0.008197555	-0.017440564	0.003367997	-1.721306331	0.986043931	-0.001073905
7/22/2009	0.003334263	-0.023346881	-0.04371539	-0.019804747	-0.012327516	-0.004848992	-0.013077767	-0.014290175	-1.47E-02	-0.013412356	0.010617502	-1.431264588	-0.843101465	1.769897689
7/23/2009	0.026065102	0.017387534	0.046545247	0.03641398	0.008576872	-0.006363921	0.032787806	-0.016309271	0.003355107	-0.003204376	0.014885751	0.090551704	2.176781545	0.443328148
7/24/2009	-0.018410699	-0.028348346	0.00826669	-0.004807199	-0.034757901	0.002484268	-0.027486393	-0.032938949	-3.91E-03	-0.011105952	0.009269635	-1.065785642	0.454175829	0.756509369
7/27/2009	-0.009320144	0.007638844	-0.012780571	0.003972823	-0.001415762	0	0.006973637	0.003243516	0.00501499	0.003953422	0.001081889	5.29652202	1.417823345	-0.543728229
7/28/2009	0.022365413	-0.007320028	0.003099954	-0.013339833	-0.006871251	0.006101602	0.000617532	-0.03820989	0.004149249	-0.006868945	0.002725288	3.877741062	-1.486929093	0.104983606
7/29/2009	-0.011944765	-0.00874219	-0.02679732	0.000422878	0	-0.009000515	-0.006503182	0.00760558	-0.014729631	-0.008170373	0.003229861	3.199785459	-1.646720902	-4.035746669
7/30/2009	0.05832027	0.008582506	0.033407894	0.016977981	0.016622841	0.00215428	0.029661051	-0.009418817	0.006707372	0.001880289	0.010184943	-0.022184644	1.470822118	4.005938763
7/31/2009	0.011271866	0.022036526	-0.002110633	0.022909215	-0.001521091	0.002727613	0.019118757	0.024332101	0.003873009	0.009205608	-0.007526863	2.52563796	-0.072951953	3.941959647
8/3/2009	0.048193954	0.038239273	0.014768477	0.039822104	0.041964199	-0.005628688	0.045549823	-0.034888008	0.00139581	-0.009012957	0.02808721	-0.641353732	2.740334314	0.179371963
8/4/2009	0.000977207	-0.012407671	0.003377358	-2.93E-04	-0.000449236	-0.013875181	-0.008147089	-0.037644594	-0.006672007	-0.015481613	0.010909648	-2.204212599	-0.377001404	-0.032919181
8/5/2009	0.013003264	-0.024739252	-0.028588408	-0.011389421	-4.84E-03	0.005707107	-0.013804803	0.001495277	0.001109661	0.001759187	0.001030498	0.313998983	-0.685919031	1.472127161
8/6/2009	-1.45E-02	-0.054108456	-0.018314544	0.024097552	-0.022719169	-0.001675183	-0.039825468	-0.05371261	-0.007826483	-0.018577911	0.021974642	3.547014242	-0.113902657	0.342332641
8/7/2009	0.008231501	-1.06E-02	0.011978348	0.02794593	0.025424615	0.001172922	-0.011372007	-0.05782469	0	-0.013772598	0.04974474	-2.773569509	-0.917269837	-0.721355616
8/10/2009	-0.027839004	0.016957442	0.024583429	-0.010270029	0.020943174	-0.006636728	0.003158409	0.002123787	-0.009015467	-0.006069821	0.055625372	1.139766876	-0.059875421	-0.329413024
8/11/2009	0.027839004	-0.00655115	-0.023599133	0.01214304	0.003851025	-0.003800199	0.007220684	-0.01450075	-7.39E-03	-0.008611299	-0.003633851	4.504637717	-1.528879779	0.251346036
8/12/2009	0.005273355	0.019226247	0.015970528	-0.005159244	-0.001868646	0.000930272	0.014998787	-0.008492292	0.007690169	0.003065763	0.046778045	-1.160083283	0.720556855	0.179819414
8/13/2009	-0.024471281	-0.007263778	0.013550935	-0.014779994	0.003295258	-0.000676476	-0.012593422	0.031894059	-0.00172597	0.006356977	-0.033646304	-2.551564967	0.841448844	-0.559154167
8/14/2009	-0.037251679	0.000244741	-0.030774372	-2.75E-02	-0.04738201	0.002028055	-0.013880082	-0.01665948	0.003978521	-0.001166654	-0.010405116	-1.56437753	-0.853064064	-3.6379113
8/17/2009	-0.027895231	-0.019062624	-0.043186658	-0.026040032	-2.85E-02	-0.000506628	-0.021172627	0.001068458	-0.008239797	-0.005088293	-0.006852312	14.19886307	-1.516675563	1.523908076
8/18/2009	0.004686069	-0.002739886	0.008472654	-0.005452356	-0.008792832	0.009916881	0.000839409	-0.003821174	0.011609139	0.007724008	-0.002309118	-4.41447429	-0.081306379	3.304937218
8/19/2009	-0.001024846	-0.008271046	0.046907648	0.003436429	0.002384076	-0.00025091	0.001242275	0.027042965	-1.98E-03	0.005149966	0.040057505	0.4504993	0.932305313	3.639564946
8/20/2009	-0.001052216	0.005520621	0.012745745	-0.022757245	-0.004773848	0	-0.001459832	0.025459399	1.72E-03	0.007175684	-0.031371617	-3.969341349	1.180284672	-1.361874783
8/21/2009	0.016574605	-0.017333062	0.015341579	-0.00600478	-0.002035807	-0.005704235	-0.00059075	0.019426469	-0.002543144	2.50E-03	-0.005941685	-0.193489221	2.434967855	-0.65248525
8/24/2009	0.034850277	0.023236193	-0.011505815	-0.020563041	0.007523771	-0.001683927	0.027848581	-0.021608447	0.002246227	-0.004098162	-0.002264513	0.980357683	1.475302738	-0.78314194
8/25/2009	-0.008485904	-3.33E-04	0.027631756	-0.009050799	-0.015708699	-0.003291837	-0.010887523	0.030970217	-0.000561084	0.006887286	0.005955115	-0.303904148	-0.016328926	-3.191792902
8/26/2009	-0.002499212	0.01531058	-1.68E-02	0.025242931	-0.011792733	-0.006531259	0.005184835	-0.026176135	-0.015604782	-0.017156177	0.020291981	0.567209586	-0.93584461	0.114109761
8/27/2009	-0.000505651	-0.006886018	-0.047413938	-0.025670876	0.002930763	-0.005033496	-6.08E-05	0.017811445	0.002277676	0.005298627	0.005378976	-0.560917558	-0.706541152	2.129015223
8/28/2009	0.014959743	-0.015498903	-0.007792012	0.007887485	0.012119891	-0.009366341	-0.002650219	0.00369476	-0.010054053	-0.006513694	0.04477127	0.733766801	0.715224028	-0.336269763
8/31/2009	-0.031662711	0.007156971	-0.001820831	0	0.023690174	-0.006409168	-0.004739128	0.001559068	-0.000270398	-5.57E-04	0.036330138	5.456604439	-0.858930813	-2.605571935
9/1/2009	-0.024811551	-0.022816564	0.009973788	-0.018213488	-0.023569714	-0.006450511	-0.026427237	0.027655394	-0.006647698	0.002177161	-0.0061731	12.42384152	-0.130478192	-1.657846328
9/2/2009	-0.00470328	-0.003653597	0.040663194	0.008719577	0.0095901	0.017424913	-0.002741498	-0.013732097	0.007796385	0.003382902	-0.023394271	0.953349323	0.226955172	-0.168481708
9/3/2009	-0.010035087	-0.014669184	-0.005472326	-2.90E-03	0.005591592	-0.001289934	-0.012286844	0.019227371	-5.74E-04	0.004476081	-0.023051098	-5.662639067	-0.46947795	-0.124221543
9/4/2009	-0.020950959	-0.015412366	0.004432285	0.026936941	0.006621758	1.81E-03	-2.17E-02	0.01455313	-0.000878794	0.003406476	-0.068866784	-6.949883661	-0.115118587	-0.365402913
9/7/2009	0	0	0	0	0	0	0.00E+00	0	0.00E+00	0	0	-0.133450245	0.891848092	-0.928744901
9/8/2009	0.015613035	-0.026950944	0.005793108	0.004072475	0.01868122	0.007700902	-0.005663883	0.001349346	4.69E-03	0.004192041	-0.019810544	1.896397993	2.673004391	1.858072272
[truncated: 2,832 more rows]
